# Supplementary material for: Bidirectional causal relationships between plasma proteins, neuroimaging metrics and risk of Alzheimer's disease
Source: J Prev Alzheimers Dis. 2026 Jun 10;13(8):100619. doi: 10.1016/j.tjpad.2026.100619 (PMC13273828; doi:10.1016/j.tjpad.2026.100619)
Supplement: Supplementary file 2 — Supplementary Table 2: GWAS summary-level data of AD. [file mmc2.xlsx]

## Sheet: Sheet1
Supplementary table 2: GWAS summary-level data of AD.
Consortium	Sample_N	Cases_N	Ancestry	Download website
FinnGen	401661	10520	European	https://r10.finngen.fi/pheno/G6_ALZHEIMER
UK Biobank participants	3270		European	https://open.oxcin.ox.ac.uk/ukbiobank/big40/
