# Supplementary material for: Bidirectional causal relationships between plasma proteins, neuroimaging metrics and risk of Alzheimer's disease
Source: J Prev Alzheimers Dis. 2026 Jun 10;13(8):100619. doi: 10.1016/j.tjpad.2026.100619 (PMC13273828; doi:10.1016/j.tjpad.2026.100619)
Supplement: Supplementary file 3 — Supplementary Table 3: The results of genetic correlation between neuroimaging metrics and AD. [file mmc3.xlsx]

## Sheet: Sheet1
Note: Genetic correlation is estimated by LD score regression. The statistical tests were two-sided. P value < 0.05 was considered significant.
Phenotype 1			Phenotype 2	GC
IDP name	Tissue/Region	IDP ID	Disorder	Rg	SE	Z score	P value
ICVF in the genu of corpus callosum	Commissural fibers	IDP.1904	AD	-0.1284	0.0403	-3.1847	0.0014
FA in the genu of corpus callosum	Commissural fibers	IDP.1454	AD	-0.1244	0.0421	-2.9538	0.0031
ICVF in the fornix	Commissural fibers	IDP.1906	AD	-0.1192	0.0418	-2.8491	0.0044
MO in the middle cerebellar peduncle	Brainstem tracts	IDP.1527	AD	-0.1431	0.054	-2.6488	0.0081
MD in the anterior limb of the right internal capsule	Projection fibers	IDP.1618	AD	0.1365	0.0517	2.6379	0.0083
Volume of the left lateral occipital cortex	Occipital lobe	IDP.0353	AD	0.1404	0.0538	2.6087	0.0091
Volume of the right thalamus	Subcortical region	IDP.0012	AD	-0.1154	0.045	-2.5629	0.0104
ICVF in the body of corpus callosum	Commissural fibers	IDP.1905	AD	-0.1074	0.0419	-2.5633	0.0104
MD in the retrolenticular part of the right internal capsule	Projection fibers	IDP.1622	AD	0.1128	0.0454	2.4837	0.013
MD in the right external capsule	Association fibers	IDP.1634	AD	0.1203	0.0488	2.4662	0.0137
Volume of the right isthmus-cingulate cortex	Limbic system	IDP.0385	AD	0.1689	0.0688	2.4565	0.014
MD in the left cingulum cingulate gyrus part	Limbic system fibers	IDP.1637	AD	0.1118	0.0462	2.422	0.0154
ICVF in the forceps major	Commissural fibers	IDP.1960	AD	-0.1096	0.0452	-2.4233	0.0154
ICVF in the left tapetum	Commissural fibers	IDP.1949	AD	-0.1281	0.0531	-2.4116	0.0159
OD in the right acoustic radiation	Projection fibers	IDP.2026	AD	-0.16	0.0668	-2.3965	0.0166
Volume of the right frontal pole	Frontal lobe	IDP.0407	AD	0.2298	0.0959	2.3954	0.0166
MD in the genu of corpus callosum	Commissural fibers	IDP.1604	AD	0.0988	0.0419	2.358	0.0184
MD in the body of corpus callosum	Commissural fibers	IDP.1605	AD	-0.101	0.0437	2.308	0.021
MD in the left superior longitudinal fasciculus	Association fibers	IDP.1643	AD	0.0937	0.0407	2.3037	0.0212
FA in the retrolenticular part of the right internal capsule	Projection fibers	IDP.1472	AD	-0.1013	0.044	-2.3011	0.0214
MD in the left external capsule	Association fibers	IDP.1635	AD	0.1169	0.051	2.2916	0.0219
FA in the anterior limb of the right internal capsule	Projection fibers	IDP.1468	AD	-0.0978	0.0434	-2.2522	0.0243
ICVF in the forceps minor	Commissural fibers	IDP.1961	AD	-0.0881	0.0394	-2.2321	0.0256
FA in the left cingulum cingulate gyrus part	Limbic system fibers	IDP.1487	AD	-0.1117	0.0501	-2.2305	0.0257
MD in the right superior longitudinal fasciculus	Association fibers	IDP.1642	AD	0.0934	0.0419	2.2283	0.0259
ISOVF in the anterior limb of the right internal capsule	Projection fibers	IDP.2068	AD	0.1249	0.0562	2.224	0.0261
Volume of the left thalamus	Subcortical region	IDP.0011	AD	-0.1029	0.0464	-2.2196	0.0264
ICVF in the left posterior corona radiata	Projection fibers	IDP.1929	AD	-0.0965	0.0435	-2.2161	0.0267
ICVF in the right superior corona radiata	Projection fibers	IDP.1926	AD	-0.0974	0.0441	-2.2115	0.027
Volume of the right caudal anterior-cingulate cortex	Limbic system	IDP.0378	AD	0.1637	0.0743	2.2034	0.0276
OD in the right cerebral peduncle	Brainstem tracts	IDP.1991	AD	0.1013	0.046	2.2019	0.0277
Cortical surface area of the right isthmus-cingulate cortex	Limbic system	IDP.0691	AD	0.1289	0.0586	2.1971	0.028
OD in the right inferior fronto-occipital fasciculus	Association fibers	IDP.2038	AD	-0.1201	0.0548	-2.1936	0.0283
MD in the forceps minor	Commissural fibers	IDP.1805	AD	0.1012	0.0463	2.185	0.0289
ICVF in the left cingulum cingulate gyrus part	Limbic system fibers	IDP.1937	AD	-0.0928	0.0428	-2.1652	0.0304
Volume of the right postcentral gyrus	Parietal lobe	IDP.0397	AD	0.116	0.0536	2.1642	0.0304
MO in the right cerebral peduncle	Brainstem tracts	IDP.1541	AD	-0.1107	0.0512	-2.161	0.0307
OD in the left posterior corona radiata	Projection fibers	IDP.2004	AD	-0.1156	0.0538	-2.1478	0.0317
ICVF in the left superior longitudinal fasciculus	Association fibers	IDP.1943	AD	-0.0846	0.0395	-2.1444	0.032
Thickness of the right fusiform gyrus	Temporal lobe	IDP.1060	AD	0.1277	0.0602	2.1226	0.0338
ICVF in the posterior limb of the right internal capsule	Projection fibers	IDP.1920	AD	-0.0926	0.0437	-2.1207	0.0339
ICVF in the right superior longitudinal fasciculus	Association fibers	IDP.1942	AD	-0.0849	0.0402	-2.1136	0.0345
Thickness of the left inferior temporal gyrus	Temporal lobe	IDP.1028	AD	0.1226	0.0582	2.1081	0.035
MD in the right superior corona radiata	Projection fibers	IDP.1626	AD	0.0993	0.0474	2.0958	0.0361
FA in the left posterior thalamic radiation	Projection fibers	IDP.1481	AD	-0.1035	0.0496	-2.0842	0.0371
MD in the right superior thalamic radiation	Projection fibers	IDP.1818	AD	0.1112	0.0535	2.0797	0.0376
Thickness of the right frontal pole	Frontal lobe	IDP.1085	AD	0.2075	0.0998	2.0786	0.0377
Cortical surface area of the right caudal anterior-cingulate cortex	Limbic system	IDP.0684	AD	0.1328	0.064	2.075	0.038
FA in the body of corpus callosum	Commissural fibers	IDP.1455	AD	-0.089	0.043	-2.0683	0.0386
ICVF in the right cingulum cingulate gyrus part	Limbic system fibers	IDP.1936	AD	-0.0868	0.042	-2.0683	0.0386
MD in the left posterior corona radiata	Projection fibers	IDP.1629	AD	0.0933	0.0452	2.0672	0.0387
FA in the right cingulum cingulate gyrus part	Limbic system fibers	IDP.1486	AD	-0.103	0.05	-2.0627	0.0391
Thickness of the right inferior temporal gyrus	Temporal lobe	IDP.1062	AD	0.1217	0.0594	2.049	0.0405
FA in the forceps minor	Commissural fibers	IDP.1511	AD	-0.0898	0.044	-2.0412	0.0412
MD in the right superior fronto-occipital fasciculus	Association fibers	IDP.1644	AD	0.1174	0.0576	2.0377	0.0416
MD in the right uncinate fasciculus	Association fibers	IDP.1646	AD	0.1063	0.0525	2.0242	0.0429
ISOVF in the right external capsule	Association fibers	IDP.2084	AD	0.0991	0.0499	1.9872	0.0469
OD in the left inferior longitudinal fasciculus	Association fibers	IDP.2039	AD	-0.1165	0.0591	-1.9723	0.0486
MO in the left cerebral peduncle	Brainstem tracts	IDP.1542	AD	-0.0979	0.0499	-1.962	0.0498
Cortical surface area of the left lateral occipital cortex	Occipital lobe	IDP.0658	AD	0.0951	0.0495	1.9192	0.055
ICVF in the retrolenticular part of the left internal capsule	Projection fibers	IDP.1923	AD	-0.0864	0.0455	-1.8969	0.0578
ICVF in the retrolenticular part of the right internal capsule	Projection fibers	IDP.1922	AD	-0.0818	0.0433	-1.8906	0.0587
MD in the left superior corona radiata	Projection fibers	IDP.1627	AD	0.0876	0.0466	1.8807	0.06
ICVF in the left superior corona radiata	Projection fibers	IDP.1927	AD	-0.0809	0.0433	-1.8702	0.0615
MD in the left inferior fronto-occipital fasciculus	Association fibers	IDP.1806	AD	0.0952	0.0456	1.9677	0.0418
MD in the fornix	Commissural fibers	IDP.1606	AD	0.0909	0.0491	1.8511	0.0642
ISOVF in the right superior fronto-occipital fasciculus	Association fibers	IDP.2094	AD	0.1315	0.0712	1.8479	0.0646
FA in the right superior cerebellar peduncle	Brainstem tracts	IDP.1464	AD	-0.0944	0.0512	-1.843	0.0653
OD in the left cerebral peduncle	Brainstem tracts	IDP.1992	AD	0.088	0.048	1.8357	0.0664
MD in the right anterior corona radiata	Projection fibers	IDP.1624	AD	0.0795	0.0433	1.836	0.0664
MO in the left cingulum hippocampus	Limbic system fibers	IDP.1564	AD	-0.1148	0.0629	-1.8247	0.068
MD in the left anterior corona radiata	Projection fibers	IDP.1625	AD	0.0801	0.0439	1.8237	0.0682
ICVF in the left inferior longitudinal fasciculus	Association fibers	IDP.1964	AD	-0.0791	0.0434	-1.8209	0.0686
FA in the left superior cerebellar peduncle	Brainstem tracts	IDP.1465	AD	-0.0924	0.0509	-1.8142	0.0697
FA in the right cerebral peduncle	Brainstem tracts	IDP.1466	AD	-0.0871	0.0481	-1.8135	0.0698
MD in the posterior limb of the left internal capsule	Projection fibers	IDP.1621	AD	0.0982	0.0545	1.8019	0.0716
ICVF in the right superior thalamic radiation	Projection fibers	IDP.1974	AD	-0.081	0.0453	-1.7903	0.0734
OD in the left external capsule	Association fibers	IDP.2010	AD	-0.0862	0.0482	-1.7887	0.0737
ICVF in the posterior limb of the left internal capsule	Projection fibers	IDP.1921	AD	-0.077	0.0431	-1.7863	0.0741
ICVF in the left anterior corona radiata	Projection fibers	IDP.1925	AD	-0.0727	0.0407	-1.7843	0.0744
ICVF in the right anterior corona radiata	Projection fibers	IDP.1924	AD	-0.0728	0.0413	-1.7633	0.0778
MO in the left cingulum cingulate gyrus part	Limbic system fibers	IDP.1562	AD	-0.0924	0.0525	-1.7618	0.0781
Thickness of the right inferior parietal cortex	Parietal lobe	IDP.1061	AD	0.0925	0.0526	1.7583	0.0787
MD in the left superior cerebellar peduncle	Brainstem tracts	IDP.1615	AD	0.0847	0.0484	1.7488	0.0803
FA in the right anterior corona radiata	Projection fibers	IDP.1474	AD	-0.0792	0.0453	-1.749	0.0803
ICVF in the left inferior fronto-occipital fasciculus	Association fibers	IDP.1962	AD	-0.0738	0.0422	-1.7461	0.0808
MO in the right anterior thalamic radiation	Projection fibers	IDP.1578	AD	-0.0986	0.0565	-1.7448	0.081
ICVF in the left superior cerebellar peduncle	Brainstem tracts	IDP.1915	AD	-0.0774	0.0444	-1.7443	0.0811
MD in the retrolenticular part of the left internal capsule	Projection fibers	IDP.1623	AD	0.0896	0.0518	1.728	0.084
ICVF in the left posterior thalamic radiation	Projection fibers	IDP.1931	AD	-0.0775	0.045	-1.7235	0.0848
OD in the right inferior longitudinal fasciculus	Association fibers	IDP.2040	AD	-0.0937	0.0544	-1.7217	0.0851
MD in the posterior limb of the right internal capsule	Projection fibers	IDP.1620	AD	0.0929	0.054	1.7205	0.0853
OD in the right external capsule	Association fibers	IDP.2009	AD	-0.0811	0.0474	-1.7122	0.0869
ICVF in the right superior cerebellar peduncle	Brainstem tracts	IDP.1914	AD	-0.0778	0.0456	-1.7086	0.0875
Volume of the left cuneus cortex	Occipital lobe	IDP.0347	AD	0.0826	0.0486	1.6997	0.0892
OD in the left medial lemniscus	Brainstem tracts	IDP.1986	AD	0.0982	0.0581	1.6898	0.0911
ICVF in the right inferior longitudinal fasciculus	Association fibers	IDP.1965	AD	-0.0718	0.0426	-1.6856	0.0919
FA in the right posterior thalamic radiation	Projection fibers	IDP.1480	AD	-0.0828	0.0491	-1.6854	0.0919
MD in the anterior limb of the left internal capsule	Projection fibers	IDP.1619	AD	0.0918	0.0545	1.6838	0.0922
MD in the left anterior thalamic radiation	Projection fibers	IDP.1796	AD	0.0817	0.0485	1.6825	0.0925
Thickness of the right postcentral gyrus	Parietal lobe	IDP.1075	AD	0.1002	0.0597	1.6781	0.0933
MD in the right superior cerebellar peduncle	Brainstem tracts	IDP.1614	AD	0.0839	0.05	1.677	0.0935
OD in the left cingulum cingulate gyrus part	Limbic system fibers	IDP.2012	AD	0.0849	0.0515	1.6479	0.0994
ICVF in the right posterior thalamic radiation	Projection fibers	IDP.1930	AD	-0.0729	0.0446	-1.637	0.1016
ISOVF in the right medial lemniscus	Brainstem tracts	IDP.2060	AD	-0.1018	0.0627	-1.6229	0.1046
ICVF in the right posterior corona radiata	Projection fibers	IDP.1928	AD	-0.0715	0.0443	-1.6155	0.1062
FA in the retrolenticular part of the left internal capsule	Projection fibers	IDP.1473	AD	-0.0766	0.0474	-1.6138	0.1066
ICVF in the left cingulum hippocampus	Limbic system fibers	IDP.1939	AD	-0.0719	0.0446	-1.6127	0.1068
Thickness of the left pars triangularis	Frontal lobe	IDP.1039	AD	0.0991	0.0617	1.6064	0.1082
ICVF in the left cerebral peduncle	Brainstem tracts	IDP.1917	AD	0.0725	0.0453	1.6001	0.1096
OD in the right superior corona radiata	Projection fibers	IDP.2001	AD	-0.0773	0.0484	-1.5972	0.1102
FA in the left anterior corona radiata	Projection fibers	IDP.1475	AD	-0.0683	0.0434	-1.5743	0.1154
Thickness of the right pars opercularis	Frontal lobe	IDP.1071	AD	0.1018	0.0651	1.562	0.1183
ISOVF in the anterior limb of the left internal capsule	Projection fibers	IDP.2069	AD	0.0943	0.0604	1.5605	0.1186
ICVF in the right tapetum	Commissural fibers	IDP.1948	AD	-0.0751	0.0483	-1.5564	0.1196
MO in the left acoustic radiation	Projection fibers	IDP.1575	AD	0.1191	0.0765	1.5557	0.1198
Thickness of the right caudal anterior-cingulate cortex	Limbic system	IDP.1056	AD	0.1128	0.073	1.5457	0.1222
ISOVF in the right fornix and stria terminalis	Association fibers	IDP.2090	AD	0.1159	0.0751	1.5443	0.1225
OD in the right cingulum cingulate gyrus part	Limbic system fibers	IDP.2011	AD	0.0841	0.0545	1.544	0.1226
Thickness of the left lateral occipital cortex	Occipital lobe	IDP.1030	AD	0.0899	0.0587	1.5311	0.1257
Volume of the left rostral middle cingulate cortex	Limbic system	IDP.0369	AD	0.0811	0.0532	1.524	0.1275
Cortical surface area of the left entorhinal cortex	Temporal lobe	IDP.0653	AD	-0.1887	0.0282	-2.5233	0.01277
Cortical surface area of the left inferior temporal gyrus	Temporal lobe	IDP.0656	AD	-0.0824	0.0542	-1.5209	0.1283
OD in the left acoustic radiation	Projection fibers	IDP.2025	AD	-0.0967	0.0636	-1.5203	0.1284
FA in the anterior limb of the left internal capsule	Projection fibers	IDP.1469	AD	-0.0662	0.0438	-1.5089	0.1313
ICVF in the right superior fronto-occipital fasciculus	Association fibers	IDP.1944	AD	-0.0677	0.0451	-1.5004	0.1335
MD in the right cingulum cingulate gyrus part	Limbic system fibers	IDP.1636	AD	0.0695	0.0464	1.4972	0.1343
MD in the right anterior thalamic radiation	Projection fibers	IDP.1797	AD	0.0772	0.0517	1.492	0.1357
OD in the left inferior fronto-occipital fasciculus	Association fibers	IDP.2037	AD	-0.0859	0.0577	-1.4889	0.1365
Volume of the left frontal pole	Frontal lobe	IDP.0374	AD	0.1099	0.0744	1.4765	0.1398
ICVF in the fornix	Association fibers	IDP.1907	AD	-0.0913	0.0621	-1.4705	0.1414
Cortical surface area of the left cuneus cortex	Occipital lobe	IDP.0652	AD	0.0665	0.0453	1.4676	0.1422
OD in the right posterior corona radiata	Projection fibers	IDP.2003	AD	-0.0754	0.0515	-1.4631	0.1434
MO in the left posterior corona radiata	Projection fibers	IDP.1554	AD	0.0803	0.0549	1.4629	0.1435
MO in the right superior cerebellar peduncle	Brainstem tracts	IDP.1539	AD	-0.0863	0.0596	-1.4481	0.1476
FA in the left sagittal stratum	Association fibers	IDP.1483	AD	-0.0703	0.0488	-1.4411	0.1495
Volume of the right accumbens	Subcortical region	IDP.0024	AD	-0.074	0.0526	-1.4065	0.1596
OD in the left corticospinal tract	Brainstem tracts	IDP.1984	AD	-0.0886	0.063	-1.4059	0.1598
MD in the right inferior fronto-occipital fasciculus	Association fibers	IDP.1807	AD	0.0643	0.0458	1.4051	0.16
MO in the posterior limb of the left internal capsule	Projection fibers	IDP.1546	AD	0.0599	0.0428	1.3992	0.1618
ICVF in the left anterior thalamic radiation	Projection fibers	IDP.1952	AD	-0.0576	0.0413	-1.3954	0.1629
Cortical surface area of the right supramarginal gyrus	Parietal lobe	IDP.0712	AD	-0.0925	0.0664	-1.3939	0.1633
MO in the right cingulum cingulate gyrus part	Limbic system fibers	IDP.1561	AD	-0.0748	0.0537	-1.3924	0.1638
MD in the right posterior corona radiata	Projection fibers	IDP.1628	AD	0.0644	0.0464	1.3887	0.1649
ISOVF in the left superior cerebellar peduncle	Brainstem tracts	IDP.2065	AD	0.0756	0.0545	1.3872	0.1654
MO in the right posterior corona radiata	Projection fibers	IDP.1553	AD	0.072	0.0522	1.3796	0.1677
Volume of the left lateral ventricle	Subcortical region	IDP.0191	AD	0.066	0.048	1.3747	0.1692
OD in the right superior thalamic radiation	Projection fibers	IDP.2049	AD	-0.0671	0.0489	-1.3722	0.17
FA in the left superior corona radiata	Projection fibers	IDP.1477	AD	-0.0672	0.049	-1.3705	0.1705
Cortical surface area of the right insula	Insula	IDP.0715	AD	-0.0791	0.058	-1.3651	0.1722
ICVF in the right inferior fronto-occipital fasciculus	Association fibers	IDP.1963	AD	-0.0579	0.0425	-1.3642	0.1725
FA in the fornix	Association fibers	IDP.1457	AD	-0.1698	0.0512	-2.3631	0.01729
ISOVF in the right uncinate fasciculus	Association fibers	IDP.2096	AD	0.1204	0.0886	1.3599	0.1739
Cortical surface area of the left pars orbitalis	Frontal lobe	IDP.0666	AD	-0.0821	0.0604	-1.3597	0.1739
Thickness of the right supramarginal gyrus	Parietal lobe	IDP.1084	AD	0.0727	0.0539	1.3484	0.1775
FA in the left cingulum hippocampus	Limbic system fibers	IDP.1489	AD	-0.0655	0.0488	-1.3427	0.1794
MO in the left posterior thalamic radiation	Projection fibers	IDP.1556	AD	-0.0847	0.0632	-1.3418	0.1797
Volume of the right posterior-cingulate cortex	Limbic system	IDP.0398	AD	0.0746	0.0558	1.3385	0.1807
MD in the left inferior longitudinal fasciculus	Association fibers	IDP.1808	AD	0.066	0.0494	1.3369	0.1813
MD in the right inferior longitudinal fasciculus	Association fibers	IDP.1809	AD	0.0605	0.0453	1.3346	0.182
MO in the left superior cerebellar peduncle	Brainstem tracts	IDP.1540	AD	-0.0888	0.0667	-1.3321	0.1828
Thickness of the left postcentral gyrus	Parietal lobe	IDP.1041	AD	0.0756	0.0571	1.325	0.1852
FA in the left superior fronto-occipital fasciculus	Association fibers	IDP.1495	AD	-0.06	0.0454	-1.3215	0.1863
ISOVF in the right superior cerebellar peduncle	Brainstem tracts	IDP.2064	AD	0.0702	0.0531	1.321	0.1865
FA in the left tapetum	Commissural fibers	IDP.1499	AD	-0.0616	0.0467	-1.319	0.1872
ICVF in the left superior fronto-occipital fasciculus	Association fibers	IDP.1945	AD	-0.0562	0.0427	-1.3174	0.1877
ICVF in the left external capsule	Association fibers	IDP.1935	AD	-0.0568	0.0432	-1.3163	0.1881
Volume of the right cuneus cortex	Occipital lobe	IDP.0380	AD	0.0626	0.0477	1.3132	0.1891
Thickness of the left frontal pole	Frontal lobe	IDP.1051	AD	0.1	0.0763	1.3111	0.1898
ISOVF in the right inferior cerebellar peduncle	Brainstem tracts	IDP.2062	AD	-0.1221	0.0938	-1.3019	0.193
ISOVF in the left external capsule	Association fibers	IDP.2085	AD	0.0638	0.0491	1.2988	0.194
MD in the left superior fronto-occipital fasciculus	Association fibers	IDP.1645	AD	0.0715	0.0551	1.2975	0.1945
FA in the left posterior corona radiata	Projection fibers	IDP.1479	AD	-0.0606	0.0469	-1.2928	0.1961
FA in the forceps major	Commissural fibers	IDP.1510	AD	-0.0663	0.0513	-1.2924	0.1962
Volume of the left caudal middle frontal gyrus	Frontal lobe	IDP.0346	AD	0.0794	0.0615	1.2925	0.1962
ICVF in the anterior limb of the right internal capsule	Projection fibers	IDP.1918	AD	-0.0571	0.0442	-1.2921	0.1963
Cortical surface area of the right medial orbital frontal cortex	Frontal lobe	IDP.0695	AD	-0.0747	0.058	-1.2894	0.1973
ICVF in the left sagittal stratum	Association fibers	IDP.1933	AD	-0.0569	0.0444	-1.2829	0.1995
Cortical surface area of the right transverse temporal cortex	Temporal lobe	IDP.0714	AD	-0.0686	0.0536	-1.2804	0.2004
Thickness of the right superior parietal gyrus	Parietal lobe	IDP.1082	AD	0.0753	0.0589	1.2777	0.2014
ICVF in the right cerebral peduncle	Brainstem tracts	IDP.1916	AD	0.0582	0.0459	1.268	0.2048
MD in the left acoustic radiation	Projection fibers	IDP.1794	AD	0.0749	0.0592	1.2664	0.2054
MO in the right inferior cerebellar peduncle	Brainstem tracts	IDP.1537	AD	-0.0624	0.0494	-1.2634	0.2065
Cortical surface area of the left posterior-cingulate cortex	Limbic system	IDP.0670	AD	-0.0711	0.0564	-1.2606	0.2074
Thickness of the left supramarginal gyrus	Parietal lobe	IDP.1050	AD	0.0715	0.0569	1.2575	0.2086
Thickness of the right total hemisphere	Total brain	IDP.1054	AD	0.0654	0.0522	1.2519	0.2106
Cortical surface area of the right cuneus cortex	Occipital lobe	IDP.0686	AD	0.0574	0.0458	1.2513	0.2108
FA in the right sagittal stratum	Association fibers	IDP.1482	AD	-0.0618	0.0497	-1.2445	0.2133
ICVF in the right external capsule	Association fibers	IDP.1934	AD	-0.0537	0.0433	-1.2413	0.2145
MO in the left anterior thalamic radiation	Projection fibers	IDP.1577	AD	-0.0681	0.0552	-1.2329	0.2176
Thickness of the right rostral middle cingulate cortex	Limbic system	IDP.1080	AD	0.067	0.0544	1.2313	0.2182
FA in the right superior longitudinal fasciculus	Association fibers	IDP.1492	AD	-0.0546	0.0443	-1.2302	0.2186
MO in the left inferior fronto-occipital fasciculus	Association fibers	IDP.1587	AD	0.0693	0.0564	1.2283	0.2193
OD in the posterior limb of the left internal capsule	Projection fibers	IDP.1996	AD	-0.0552	0.0452	-1.2192	0.2228
FA in the posterior limb of the right internal capsule	Projection fibers	IDP.1470	AD	-0.0568	0.0469	-1.2103	0.2262
ISOVF in the right superior thalamic radiation	Projection fibers	IDP.2124	AD	0.066	0.0546	1.2089	0.2267
MD in the right fornix and stria terminalis	Association fibers	IDP.1640	AD	0.068	0.0567	1.2	0.2301
FA in the right anterior thalamic radiation	Projection fibers	IDP.1503	AD	-0.0561	0.0469	-1.196	0.2317
Volume of the third ventricle	Subcortical region	IDP.0174	AD	0.0567	0.0474	1.1956	0.2318
OD in the left posterior thalamic radiation	Projection fibers	IDP.2006	AD	0.0609	0.0516	1.1805	0.2378
ICVF in the left acoustic radiation	Projection fibers	IDP.1950	AD	-0.0495	0.042	-1.1782	0.2387
Volume of the left medial orbital frontal cortex	Frontal lobe	IDP.0356	AD	-0.0752	0.0643	-1.1702	0.2419
MD in the left cingulum hippocampus	Limbic system fibers	IDP.1639	AD	0.0657	0.0566	1.1609	0.2457
FA in the left superior longitudinal fasciculus	Association fibers	IDP.1493	AD	-0.0483	0.0421	-1.1452	0.2521
Thickness of the right medial orbital frontal cortex	Frontal lobe	IDP.1067	AD	0.0796	0.0695	1.1445	0.2524
FA in the right superior fronto-occipital fasciculus	Association fibers	IDP.1494	AD	-0.0523	0.0462	-1.1314	0.2579
Volume of the right parahippocampal gyrus	Limbic system	IDP.0391	AD	0.0688	0.0613	1.1229	0.2615
MD in the forceps major	Commissural fibers	IDP.1804	AD	0.055	0.049	1.1225	0.2616
Volume of the right insula	Insula	IDP.0409	AD	-0.0546	0.0489	-1.115	0.2649
Volume of the left superior frontal gyrus	Frontal lobe	IDP.0370	AD	0.0602	0.0543	1.1095	0.2672
MD in the right medial lemniscus	Brainstem tracts	IDP.1610	AD	-0.0574	0.0518	-1.1085	0.2676
FA in the left medial lemniscus	Brainstem tracts	IDP.1461	AD	-0.0547	0.0494	-1.1076	0.268
OD in the left superior thalamic radiation	Projection fibers	IDP.2048	AD	-0.0532	0.0482	-1.1026	0.2702
Volume of the brain stem and 4th ventricle	Subcortical region	IDP.0025	AD	-0.0494	0.0452	-1.093	0.2744
MD in the left posterior thalamic radiation	Projection fibers	IDP.1631	AD	0.0518	0.0479	1.08	0.2801
ISOVF in the right anterior thalamic radiation	Projection fibers	IDP.2103	AD	0.0624	0.0578	1.078	0.281
Volume of the right transverse temporal cortex	Temporal lobe	IDP.0408	AD	-0.0724	0.0673	-1.0758	0.282
OD in the right superior fronto-occipital fasciculus	Association fibers	IDP.2019	AD	-0.0528	0.0491	-1.0756	0.2821
ICVF in the right anterior thalamic radiation	Projection fibers	IDP.1953	AD	-0.0479	0.0445	-1.0751	0.2823
ICVF in the anterior limb of the left internal capsule	Projection fibers	IDP.1919	AD	-0.0455	0.0423	-1.074	0.2828
Thickness of the right lateral occipital cortex	Occipital lobe	IDP.1064	AD	0.0632	0.059	1.07	0.2846
MD in the right cingulum hippocampus	Limbic system fibers	IDP.1638	AD	0.0532	0.0499	1.0643	0.2872
ICVF in the right uncinate fasciculus	Association fibers	IDP.1946	AD	-0.0442	0.0419	-1.0549	0.2915
Thickness of the right pars triangularis	Frontal lobe	IDP.1073	AD	0.0616	0.0584	1.0538	0.292
FA in the fornix	Commissural fibers	IDP.1456	AD	-0.0554	0.0527	-1.052	0.2928
Volume of the left cerebellum white matter	Subcortical region	IDP.0193	AD	-0.0452	0.043	-1.0512	0.2932
ISOVF in the left superior longitudinal fasciculus	Association fibers	IDP.2093	AD	0.0529	0.0506	1.0456	0.2957
MD in the right posterior thalamic radiation	Projection fibers	IDP.1630	AD	0.0484	0.0464	1.0452	0.2959
Volume of the left banks superior temporal sulcus	Temporal lobe	IDP.0344	AD	-0.0646	0.062	-1.0431	0.2969
Cortical surface area of the left medial orbital frontal cortex	Frontal lobe	IDP.0661	AD	-0.072	0.0697	-1.0329	0.3017
MO in the forceps minor	Commissural fibers	IDP.1586	AD	-0.0569	0.0552	-1.0302	0.3029
Cortical surface area of the right posterior-cingulate cortex	Limbic system	IDP.0704	AD	0.0532	0.0519	1.0244	0.3056
Volume of the left pericalcarine cortex	Parietal lobe	IDP.0363	AD	0.049	0.0479	1.0222	0.3067
MD in the right inferior cerebellar peduncle	Brainstem tracts	IDP.1612	AD	-0.0606	0.0593	-1.022	0.3068
Volume of the right pars triangularis	Frontal lobe	IDP.0395	AD	0.066	0.0656	1.0049	0.3149
ISOVF in the left anterior thalamic radiation	Projection fibers	IDP.2102	AD	0.061	0.0616	0.991	0.3217
Thickness of the left inferior parietal cortex	Parietal lobe	IDP.1027	AD	0.0561	0.0568	0.9888	0.3228
MO in the left external capsule	Association fibers	IDP.1560	AD	0.0472	0.0478	0.9872	0.3235
Cortical surface area of the right frontal pole	Frontal lobe	IDP.0713	AD	0.0878	0.089	0.9869	0.3237
OD in the right inferior cerebellar peduncle	Brainstem tracts	IDP.1987	AD	0.051	0.0522	0.9774	0.3284
Thickness of the right insula	Insula	IDP.1087	AD	0.0601	0.0615	0.9759	0.3291
Thickness of the right entorhinal cortex	Temporal lobe	IDP.1059	AD	-0.10834	0.0862	-1.9666	0.03337
OD in the right superior cerebellar peduncle	Brainstem tracts	IDP.1989	AD	0.0498	0.0518	0.9625	0.3358
ISOVF in the body of corpus callosum	Commissural fibers	IDP.2055	AD	0.0447	0.0464	0.9616	0.3362
Thickness of the right parahippocampal gyrus	Limbic system	IDP.1069	AD	0.0592	0.0619	0.9557	0.3392
MD in the right sagittal stratum	Association fibers	IDP.1632	AD	0.0447	0.0469	0.9527	0.3407
ISOVF in the left inferior cerebellar peduncle	Brainstem tracts	IDP.2063	AD	-0.0831	0.0875	-0.9504	0.3419
Thickness of the right lateral orbital frontal cortex	Frontal lobe	IDP.1065	AD	0.0654	0.0689	0.9486	0.3428
Cortical surface area of the right precuneus cortex	Parietal lobe	IDP.0706	AD	-0.0461	0.0486	-0.9487	0.3428
ICVF in the right acoustic radiation	Projection fibers	IDP.1951	AD	-0.0405	0.0429	-0.944	0.3452
ISOVF in the right cingulum cingulate gyrus part	Limbic system fibers	IDP.2086	AD	-0.0532	0.0565	-0.9412	0.3466
FA in the left cerebral peduncle	Brainstem tracts	IDP.1467	AD	-0.0463	0.0493	-0.9399	0.3473
Thickness of the left middle temporal gyrus	Temporal lobe	IDP.1034	AD	0.0625	0.067	0.9326	0.351
FA in the left anterior thalamic radiation	Projection fibers	IDP.1502	AD	-0.0413	0.0443	-0.9322	0.3512
MO in the right sagittal stratum	Association fibers	IDP.1557	AD	-0.0508	0.0545	-0.9321	0.3513
FA in the left inferior fronto-occipital fasciculus	Association fibers	IDP.1512	AD	-0.0441	0.0474	-0.9319	0.3514
Cortical surface area of the left supramarginal gyrus	Parietal lobe	IDP.0678	AD	-0.056	0.0601	-0.9307	0.352
Volume of the right fusiform gyrus	Temporal lobe	IDP.0382	AD	0.0501	0.0539	0.9291	0.3528
MD in the left tapetum	Commissural fibers	IDP.1649	AD	0.0493	0.0532	0.9267	0.3541
ICVF in the right cingulum hippocampus	Limbic system fibers	IDP.1938	AD	-0.0412	0.0445	-0.9262	0.3543
MO in the left fornix and stria terminalis	Association fibers	IDP.1566	AD	0.0432	0.0468	0.9236	0.3557
ISOVF in the right posterior thalamic radiation	Projection fibers	IDP.2080	AD	-0.0428	0.0466	-0.9177	0.3588
Cortical surface area of the right inferior temporal gyrus	Temporal lobe	IDP.0690	AD	-0.0449	0.0495	-0.9082	0.3638
MD in the left cerebral peduncle	Brainstem tracts	IDP.1617	AD	-0.0587	0.0648	-0.9066	0.3646
ISOVF in the left superior fronto-occipital fasciculus	Association fibers	IDP.2095	AD	0.0685	0.0757	0.9052	0.3654
MO in the right inferior longitudinal fasciculus	Association fibers	IDP.1590	AD	0.0475	0.0529	0.8976	0.3694
Cortical surface area of the right banks superior temporal sulcus	Temporal lobe	IDP.0683	AD	-0.0564	0.0631	-0.8942	0.3712
Cortical surface area of the right entorhinal cortex	Temporal lobe	IDP.0687	AD	-0.0487	0.0549	-0.8876	0.3747
Cortical surface area of the right postcentral gyrus	Parietal lobe	IDP.0703	AD	0.0488	0.0549	0.8874	0.3749
FA in the left inferior longitudinal fasciculus	Association fibers	IDP.1514	AD	-0.0425	0.0482	-0.8822	0.3777
ISOVF in the left sagittal stratum	Association fibers	IDP.2083	AD	-0.055	0.0626	-0.8772	0.3804
Cortical surface area of the left caudal middle frontal gyrus	Frontal lobe	IDP.0651	AD	0.0519	0.0592	0.8764	0.3808
Volume of the left lingual gyrus	Temporal lobe	IDP.0355	AD	0.0473	0.054	0.8764	0.3808
MO in the fornix	Association fibers	IDP.1532	AD	-0.059	0.0679	-0.869	0.3848
MD in the left sagittal stratum	Association fibers	IDP.1633	AD	0.0447	0.0516	0.8669	0.386
Volume of the right caudal middle frontal gyrus	Frontal lobe	IDP.0379	AD	0.0483	0.0558	0.8663	0.3863
MO in the right acoustic radiation	Projection fibers	IDP.1576	AD	0.0666	0.0769	0.8656	0.3867
Cortical surface area of the right pars orbitalis	Frontal lobe	IDP.0700	AD	0.0534	0.0619	0.8633	0.388
Volume of the right rostral middle cingulate cortex	Limbic system	IDP.0402	AD	0.0447	0.0519	0.8612	0.3891
ICVF in the left uncinate fasciculus	Association fibers	IDP.1947	AD	-0.0359	0.0418	-0.8599	0.3898
MO in the anterior limb of the right internal capsule	Projection fibers	IDP.1543	AD	0.0398	0.0464	0.8577	0.3911
ISOVF in the middle cerebellar peduncle	Brainstem tracts	IDP.2052	AD	-0.0454	0.0531	-0.8559	0.3921
FA in the right posterior corona radiata	Projection fibers	IDP.1478	AD	-0.0397	0.0465	-0.8534	0.3934
MO in the left tapetum	Commissural fibers	IDP.1574	AD	0.0454	0.0532	0.852	0.3942
Thickness of the right middle temporal gyrus	Temporal lobe	IDP.1068	AD	0.0562	0.066	0.8515	0.3945
FA in the right inferior longitudinal fasciculus	Association fibers	IDP.1515	AD	-0.0398	0.047	-0.8458	0.3977
ICVF in the left superior thalamic radiation	Projection fibers	IDP.1973	AD	-0.0379	0.0451	-0.8397	0.4011
Volume of the right pars orbitalis	Frontal lobe	IDP.0394	AD	0.0541	0.0647	0.8368	0.4027
ISOVF in the retrolenticular part of the right internal capsule	Projection fibers	IDP.2072	AD	0.0469	0.0561	0.8353	0.4036
ISOVF in the genu of corpus callosum	Commissural fibers	IDP.2054	AD	0.0396	0.0477	0.8313	0.4058
ISOVF in the left superior corona radiata	Projection fibers	IDP.2077	AD	0.0443	0.0534	0.8297	0.4067
Thickness of the left rostral middle cingulate cortex	Limbic system	IDP.1046	AD	0.046	0.0557	0.8263	0.4086
Cortical surface area of the right middle temporal gyrus	Temporal lobe	IDP.0696	AD	-0.0391	0.0474	-0.8243	0.4098
FA in the right medial lemniscus	Brainstem tracts	IDP.1460	AD	-0.04	0.0486	-0.8224	0.4109
MO in the right anterior corona radiata	Projection fibers	IDP.1549	AD	-0.0417	0.0513	-0.8138	0.4157
Volume of the right banks superior temporal sulcus	Temporal lobe	IDP.0377	AD	-0.0559	0.0691	-0.8095	0.4182
Volume of the right supramarginal gyrus	Parietal lobe	IDP.0406	AD	-0.0514	0.0637	-0.8076	0.4193
MO in the right cingulum hippocampus	Limbic system fibers	IDP.1563	AD	-0.0502	0.0623	-0.8061	0.4202
ISOVF in the left uncinate fasciculus	Association fibers	IDP.2097	AD	-0.0677	0.0841	-0.8047	0.421
Cortical surface area of the right inferior parietal cortex	Parietal lobe	IDP.0689	AD	-0.0442	0.055	-0.8033	0.4218
OD in the right superior longitudinal fasciculus	Association fibers	IDP.2017	AD	-0.0376	0.0473	-0.7955	0.4263
MO in the left anterior corona radiata	Projection fibers	IDP.1550	AD	-0.0395	0.0497	-0.7948	0.4267
Thickness of the left total hemisphere	Total brain	IDP.1020	AD	-0.11	0.0518	0.27937	0.0274
Volume of the left posterior-cingulate cortex	Limbic system	IDP.0365	AD	-0.048	0.0613	-0.783	0.4336
Thickness of the left caudal middle frontal gyrus	Frontal lobe	IDP.1023	AD	0.0459	0.0588	0.7809	0.4349
OD in the fornix	Commissural fibers	IDP.1981	AD	-0.0381	0.0492	-0.7749	0.4384
Thickness of the left cuneus cortex	Occipital lobe	IDP.1024	AD	0.0442	0.0572	0.7724	0.4399
Cortical surface area of the left parahippocampal gyrus	Limbic system	IDP.0663	AD	0.0493	0.0639	0.7711	0.4406
OD in the right corticospinal tract	Brainstem tracts	IDP.1983	AD	-0.0545	0.0709	-0.7685	0.4422
Cortical surface area of the left pericalcarine cortex	Parietal lobe	IDP.0668	AD	0.0337	0.044	0.7676	0.4427
OD in the genu of corpus callosum	Commissural fibers	IDP.1979	AD	0.0402	0.0525	0.7647	0.4444
Volume of the left isthmus-cingulate cortex	Limbic system	IDP.0352	AD	0.0471	0.0617	0.7632	0.4453
OD in the anterior limb of the right internal capsule	Projection fibers	IDP.1993	AD	0.0401	0.053	0.7563	0.4495
OD in the left superior longitudinal fasciculus	Association fibers	IDP.2018	AD	-0.0346	0.0459	-0.7541	0.4508
ISOVF in the left cingulum hippocampus	Limbic system fibers	IDP.2089	AD	-0.0643	0.0857	-0.7507	0.4528
Volume of the right medial orbital frontal cortex	Frontal lobe	IDP.0389	AD	-0.044	0.0589	-0.7463	0.4555
MD in the middle cerebellar peduncle	Brainstem tracts	IDP.1602	AD	-0.0402	0.0538	-0.746	0.4557
Cortical surface area of the total right hemisphere	Total brain	IDP.0682	AD	-0.0337	0.0455	-0.7417	0.4583
Thickness of the left pericalcarine cortex	Parietal lobe	IDP.1040	AD	0.0465	0.0631	0.7366	0.4613
MD in the left inferior cerebellar peduncle	Brainstem tracts	IDP.1613	AD	-0.0473	0.0643	-0.7355	0.462
MO in the left medial lemniscus	Brainstem tracts	IDP.1536	AD	-0.0443	0.0603	-0.7352	0.4622
FA in the right inferior fronto-occipital fasciculus	Association fibers	IDP.1513	AD	-0.0337	0.046	-0.7333	0.4634
MD in the left fornix and stria terminalis	Association fibers	IDP.1641	AD	0.0444	0.061	0.7276	0.4669
MO in the posterior limb of the right internal capsule	Projection fibers	IDP.1545	AD	0.0306	0.0422	0.7251	0.4684
ICVF in the left fornix and stria terminalis	Association fibers	IDP.1941	AD	-0.0328	0.0455	-0.722	0.4703
Thickness of the right precentral gyrus	Parietal lobe	IDP.1077	AD	0.0394	0.0546	0.7218	0.4704
Cortical surface area of the left frontal pole	Frontal lobe	IDP.0679	AD	0.0633	0.0877	0.7218	0.4704
Cortical surface area of the right superior frontal gyrus	Frontal lobe	IDP.0709	AD	-0.0393	0.0545	-0.7208	0.471
Volume of the left entorhinal cortex	Temporal lobe	IDP.0348	AD	-0.047	0.0658	-0.7138	0.4754
ISOVF in the left medial lemniscus	Brainstem tracts	IDP.2061	AD	-0.0478	0.0672	-0.7114	0.4768
MO in the retrolenticular part of the right internal capsule	Projection fibers	IDP.1547	AD	0.0332	0.0467	0.711	0.4771
Cortical surface area of the right fusiform gyrus	Temporal lobe	IDP.0688	AD	-0.0387	0.0548	-0.7063	0.48
Thickness of the right rostral anterior cingulate cortex	Limbic system	IDP.1079	AD	0.0588	0.0836	0.703	0.482
ISOVF in the right corticospinal tract	Brainstem tracts	IDP.2058	AD	-0.0377	0.0542	-0.6969	0.4859
Volume of the left accumbens	Subcortical region	IDP.0023	AD	-0.0392	0.0563	-0.6958	0.4866
Volume of the 4rd-ventricle	Subcortical region	IDP.0175	AD	-0.0291	0.0419	-0.6938	0.4878
MD in the right corticospinal tract	Brainstem tracts	IDP.1608	AD	-0.0372	0.0539	-0.6895	0.4905
Cortical surface area of the left precentral gyrus	Parietal lobe	IDP.0671	AD	-0.038	0.0554	-0.6864	0.4925
FA in the right superior corona radiata	Projection fibers	IDP.1476	AD	-0.0329	0.0484	-0.6794	0.4969
Thickness of the left superior temporal gyrus	Temporal lobe	IDP.1049	AD	0.0369	0.0543	0.679	0.4971
ICVF in the left medial lemniscus	Brainstem tracts	IDP.1911	AD	-0.0311	0.0461	-0.6738	0.5004
OD in the left cingulum hippocampus	Limbic system fibers	IDP.2014	AD	0.0358	0.0534	0.6712	0.5021
ISOVF in the right tapetum	Commissural fibers	IDP.2098	AD	-0.0374	0.0558	-0.6699	0.5029
MD in the fornix	Association fibers	IDP.1607	AD	0.0329	0.0492	0.6696	0.5031
MO in the left superior longitudinal fasciculus	Association fibers	IDP.1568	AD	0.0339	0.0507	0.669	0.5035
Cortical surface area of the left lingual gyrus	Temporal lobe	IDP.0660	AD	0.0328	0.0493	0.6649	0.5061
MO in the body of corpus callosum	Commissural fibers	IDP.1530	AD	-0.0315	0.0476	-0.6615	0.5083
Thickness of the right precuneus cortex	Parietal lobe	IDP.1078	AD	0.0358	0.0543	0.6583	0.5104
Cortical surface area of the left postcentral gyrus	Parietal lobe	IDP.0669	AD	-0.0402	0.0612	-0.6566	0.5114
Cortical surface area of the left pars triangularis cortex	Frontal lobe	IDP.0667	AD	-0.0344	0.0527	-0.653	0.5138
MD in the left uncinate fasciculus	Association fibers	IDP.1647	AD	0.0384	0.0588	0.6528	0.5139
OD in the left anterior thalamic radiation	Projection fibers	IDP.2027	AD	-0.0336	0.0515	-0.6527	0.514
ISOVF in the forceps minor	Commissural fibers	IDP.2111	AD	0.0362	0.0555	0.6516	0.5147
Thickness of the left banks superior temporal sulcus	Temporal lobe	IDP.1021	AD	-0.0486	0.0753	-0.6455	0.5186
OD in the retrolenticular part of the right internal capsule	Projection fibers	IDP.1997	AD	-0.029	0.0451	-0.643	0.5202
ISOVF in the pontine crossing tract	Projection fibers	IDP.2053	AD	-0.0345	0.0539	-0.6392	0.5227
Thickness of the right superior temporal gyrus	Temporal lobe	IDP.1083	AD	0.0309	0.0485	0.6363	0.5246
Volume of the left insula	Insula	IDP.0376	AD	-0.0329	0.0521	-0.6322	0.5273
Cortical surface area of the right superior parietal gyrus	Parietal lobe	IDP.0710	AD	-0.0358	0.0571	-0.6267	0.5309
Volume of the left hippocampus	Subcortical region	IDP.0019	AD	-0.0337	0.0539	-0.6259	0.5314
Thickness of the right superior frontal gyrus	Frontal lobe	IDP.1081	AD	0.0318	0.0511	0.6225	0.5336
ISOVF in the right sagittal stratum	Association fibers	IDP.2082	AD	0.0319	0.0517	0.6167	0.5374
Cortical surface area of the left fusiform gyrus	Temporal lobe	IDP.0654	AD	-0.0371	0.0606	-0.6115	0.5409
FA in the left corticospinal tract	Brainstem tracts	IDP.1459	AD	0.0349	0.0572	0.6106	0.5414
ICVF in the right sagittal stratum	Association fibers	IDP.1932	AD	-0.0271	0.0446	-0.608	0.5432
Thickness of the left superior frontal gyrus	Frontal lobe	IDP.1047	AD	0.0318	0.0524	0.6073	0.5436
Thickness of the left isthmus-cingulate cortex	Limbic system	IDP.1029	AD	0.0327	0.054	0.6054	0.5449
Volume of the left putamen	Subcortical region	IDP.0015	AD	0.0328	0.0542	0.605	0.5452
MO in the pontine crossing tract	Projection fibers	IDP.1528	AD	0.0278	0.0466	0.5967	0.5507
Cortical surface area of the left rostral middle cingulate cortex	Limbic system	IDP.0674	AD	0.0297	0.0498	0.596	0.5512
MO in the right corticospinal tract	Brainstem tracts	IDP.1533	AD	-0.0421	0.0708	-0.5946	0.5521
Volume of the left amygdala	Subcortical region	IDP.0021	AD	-0.0394	0.0664	-0.5939	0.5526
MO in the retrolenticular part of the left internal capsule	Projection fibers	IDP.1548	AD	0.0303	0.0511	0.5931	0.5531
MO in the right superior corona radiata	Projection fibers	IDP.1551	AD	0.0295	0.0499	0.5911	0.5544
Cortical surface area of the right pericalcarine cortex	Parietal lobe	IDP.0702	AD	0.0257	0.0436	0.5888	0.556
Volume of the right hippocampus	Subcortical region	IDP.0020	AD	-0.0335	0.057	-0.5887	0.5561
Volume of the left parahippocampal gyrus	Limbic system	IDP.0358	AD	0.0295	0.0503	0.5868	0.5573
Thickness of the left superior parietal gyrus	Parietal lobe	IDP.1048	AD	0.0314	0.0537	0.5858	0.558
OD in the left sagittal stratum	Association fibers	IDP.2008	AD	0.0302	0.0521	0.5795	0.5622
ISOVF in the right cerebral peduncle	Brainstem tracts	IDP.2066	AD	0.0534	0.0929	0.5751	0.5652
Cortical surface area of the right paracentral lobule	Parietal lobe	IDP.0698	AD	-0.0316	0.055	-0.5749	0.5654
Thickness of the right cuneus cortex	Occipital lobe	IDP.1058	AD	0.0337	0.059	0.5711	0.568
Thickness of the left posterior-cingulate cortex	Limbic system	IDP.1042	AD	0.0359	0.0631	0.5684	0.5698
Cortical surface area of the right parahippocampal gyrus	Limbic system	IDP.0697	AD	0.0393	0.0694	0.5666	0.571
OD in the right medial lemniscus	Brainstem tracts	IDP.1985	AD	0.0329	0.0587	0.5609	0.5749
ISOVF in the right posterior corona radiata	Projection fibers	IDP.2078	AD	-0.0286	0.0512	-0.5594	0.5759
MD in the left corticospinal tract	Brainstem tracts	IDP.1609	AD	-0.0329	0.0593	-0.5543	0.5794
Volume of the right lateral occipital cortex	Occipital lobe	IDP.0386	AD	0.0297	0.0543	0.5463	0.5849
Thickness of the right caudal middle frontal gyrus	Frontal lobe	IDP.1057	AD	0.0323	0.0593	0.5457	0.5852
Volume of the right lateral ventricle	Subcortical region	IDP.0208	AD	0.0266	0.0487	0.5458	0.5852
ISOVF in the right acoustic radiation	Projection fibers	IDP.2101	AD	-0.035	0.0645	-0.5428	0.5873
OD in the left inferior cerebellar peduncle	Brainstem tracts	IDP.1988	AD	0.0263	0.0486	0.5421	0.5878
Cortical surface area of the right precentral gyrus	Parietal lobe	IDP.0705	AD	-0.0269	0.0498	-0.5409	0.5886
Cortical surface area of the left rostral anterior cingulate cortex	Limbic system	IDP.0673	AD	0.0313	0.0582	0.538	0.5906
MD in the right cerebral peduncle	Brainstem tracts	IDP.1616	AD	-0.0294	0.0549	-0.5351	0.5926
MD in the pontine crossing tract	Projection fibers	IDP.1603	AD	-0.0281	0.0526	-0.5349	0.5927
ISOVF in the right inferior longitudinal fasciculus	Association fibers	IDP.2115	AD	-0.0251	0.0474	-0.5297	0.5963
Volume of the right pericalcarine cortex	Parietal lobe	IDP.0396	AD	0.0244	0.0462	0.5279	0.5976
Thickness of the left lateral orbital frontal cortex	Frontal lobe	IDP.1031	AD	0.0354	0.0679	0.5215	0.602
Cortical surface area of the right lateral orbital frontal cortex	Frontal lobe	IDP.0693	AD	-0.03	0.0576	-0.5213	0.6021
MD in the left medial lemniscus	Brainstem tracts	IDP.1611	AD	-0.0313	0.0602	-0.5206	0.6027
Volume of the left rostral anterior cingulate cortex	Limbic system	IDP.0368	AD	0.0297	0.0571	0.5204	0.6028
ISOVF in the left acoustic radiation	Projection fibers	IDP.2100	AD	0.0319	0.0615	0.5191	0.6037
Cortical surface area of the left superior frontal gyrus	Frontal lobe	IDP.0675	AD	0.0278	0.0536	0.5188	0.6039
Thickness of the left transverse temporal cortex	Temporal lobe	IDP.1052	AD	0.0332	0.0648	0.5123	0.6084
Cortical surface area of the left lateral orbital frontal cortex	Frontal lobe	IDP.0659	AD	-0.0271	0.0531	-0.5108	0.6095
Thickness of the left caudal anterior-cingulate cortex	Limbic system	IDP.1022	AD	0.0364	0.0721	0.5049	0.6136
Volume of the left fusiform gyrus	Temporal lobe	IDP.0349	AD	-0.0313	0.0629	-0.4985	0.6182
Thickness of the left pars orbitalis	Frontal lobe	IDP.1038	AD	0.0427	0.0862	0.4955	0.6203
Volume of the left superior temporal gyrus	Temporal lobe	IDP.0372	AD	0.026	0.0525	0.4943	0.6211
Volume of the left cerebellum cortex	Subcortical region	IDP.0194	AD	-0.022	0.0448	-0.4913	0.6232
Thickness of the left precentral gyrus	Parietal lobe	IDP.1043	AD	0.0266	0.0546	0.4876	0.6258
Thickness of the left lingual gyrus	Temporal lobe	IDP.1032	AD	0.0249	0.0516	0.4821	0.6297
FA in the right acoustic radiation	Projection fibers	IDP.1501	AD	0.0255	0.0529	0.4816	0.6301
Thickness of the right pars orbitalis	Frontal lobe	IDP.1072	AD	-0.0333	0.0691	-0.4816	0.6301
MO in the right tapetum	Commissural fibers	IDP.1573	AD	0.0317	0.0659	0.48	0.6313
Cortical surface area of the left insula	Insula	IDP.0681	AD	-0.0284	0.0596	-0.4766	0.6337
FA in the middle cerebellar peduncle	Brainstem tracts	IDP.1452	AD	0.0246	0.0521	0.4717	0.6371
FA in the right fornix and stria terminalis	Association fibers	IDP.1490	AD	-0.0217	0.0461	-0.4703	0.6381
Volume of the right inferior temporal gyrus	Temporal lobe	IDP.0384	AD	0.0257	0.0546	0.4697	0.6386
MO in the right superior thalamic radiation	Projection fibers	IDP.1599	AD	0.0219	0.0476	0.4602	0.6453
Cortical surface area of the left banks superior temporal sulcus	Temporal lobe	IDP.0649	AD	-0.0284	0.0619	-0.4588	0.6464
ISOVF in the fornix	Association fibers	IDP.2057	AD	0.0218	0.0476	0.4581	0.6469
OD in the body of corpus callosum	Commissural fibers	IDP.1980	AD	0.0227	0.0498	0.457	0.6476
Cortical surface area of the left precuneus cortex	Parietal lobe	IDP.0672	AD	-0.0215	0.0477	-0.4519	0.6514
OD in the right anterior thalamic radiation	Projection fibers	IDP.2028	AD	-0.0207	0.0461	-0.4488	0.6536
OD in the retrolenticular part of the left internal capsule	Projection fibers	IDP.1998	AD	-0.0232	0.0518	-0.4481	0.6541
Volume of the left caudal anterior-cingulate cortex	Limbic system	IDP.0345	AD	0.0345	0.0777	0.444	0.657
ISOVF in the left cerebral peduncle	Brainstem tracts	IDP.2067	AD	0.0429	0.098	0.4378	0.6615
MD in the left superior thalamic radiation	Projection fibers	IDP.1817	AD	0.0238	0.0544	0.4369	0.6622
FA in the right external capsule	Association fibers	IDP.1484	AD	-0.0207	0.0476	-0.4354	0.6633
OD in the left superior cerebellar peduncle	Brainstem tracts	IDP.1990	AD	0.0232	0.0533	0.4348	0.6637
Volume of the left middle temporal gyrus	Temporal lobe	IDP.0357	AD	0.0249	0.0579	0.4308	0.6666
MO in the left sagittal stratum	Association fibers	IDP.1558	AD	-0.023	0.0539	-0.4272	0.6692
ICVF in the right medial lemniscus	Brainstem tracts	IDP.1910	AD	-0.0205	0.0481	-0.426	0.6701
FA in the right superior thalamic radiation	Projection fibers	IDP.1524	AD	-0.0219	0.0519	-0.4219	0.6731
MO in the fornix	Commissural fibers	IDP.1531	AD	-0.0211	0.0501	-0.4207	0.674
Volume of the left postcentral gyrus	Parietal lobe	IDP.0364	AD	0.0238	0.0569	0.4178	0.6761
Cortical surface area of the right pars opercularis	Frontal lobe	IDP.0699	AD	-0.0286	0.0686	-0.4159	0.6775
ISOVF in the right superior longitudinal fasciculus	Association fibers	IDP.2092	AD	0.0204	0.0503	0.4061	0.6847
ISOVF in the left anterior corona radiata	Projection fibers	IDP.2075	AD	0.0216	0.0535	0.4043	0.686
Volume of the right precuneus cortex	Parietal lobe	IDP.0400	AD	-0.0194	0.0485	-0.3993	0.6897
ISOVF in the left inferior longitudinal fasciculus	Association fibers	IDP.2114	AD	-0.0208	0.0522	-0.3987	0.6901
Thickness of the right pericalcarine cortex	Parietal lobe	IDP.1074	AD	0.0279	0.0705	0.3954	0.6925
Cortical surface area of the right rostral anterior cingulate cortex	Limbic system	IDP.0707	AD	0.0249	0.0634	0.3926	0.6946
OD in the left superior corona radiata	Projection fibers	IDP.2002	AD	-0.0198	0.0506	-0.3913	0.6956
OD in the right anterior corona radiata	Projection fibers	IDP.1999	AD	0.0201	0.0514	0.3897	0.6967
Thickness of the left medial orbital frontal cortex	Frontal lobe	IDP.1033	AD	0.0257	0.0662	0.3892	0.6971
ISOVF in the posterior limb of the left internal capsule	Projection fibers	IDP.2071	AD	0.0316	0.0824	0.3832	0.7016
Volume of the left pars orbitalis	Frontal lobe	IDP.0361	AD	-0.0251	0.0663	-0.3792	0.7045
Volume of the left supramarginal gyrus	Parietal lobe	IDP.0373	AD	-0.0217	0.0573	-0.3789	0.7048
Cortical surface area of the left middle temporal gyrus	Temporal lobe	IDP.0662	AD	-0.019	0.0501	-0.3782	0.7052
Cortical surface area of the right superior temporal gyrus	Temporal lobe	IDP.0711	AD	-0.0202	0.0535	-0.3769	0.7063
MO in the left superior thalamic radiation	Projection fibers	IDP.1598	AD	0.017	0.0456	0.3722	0.7098
Volume of the left inferior temporal gyrus	Temporal lobe	IDP.0351	AD	-0.0195	0.0526	-0.3702	0.7113
Thickness of the left rostral anterior cingulate cortex	Limbic system	IDP.1045	AD	0.0225	0.0608	0.3695	0.7118
Volume of the left superior parietal gyrus	Parietal lobe	IDP.0371	AD	0.0192	0.053	0.3627	0.7168
MO in the right external capsule	Association fibers	IDP.1559	AD	0.0167	0.0464	0.3588	0.7198
FA in the right tapetum	Commissural fibers	IDP.1498	AD	-0.017	0.0482	-0.3527	0.7243
Volume of the right precentral gyrus	Parietal lobe	IDP.0399	AD	0.0158	0.0462	0.3432	0.7314
Cortical surface area of the left isthmus-cingulate cortex	Limbic system	IDP.0657	AD	0.0191	0.0564	0.3383	0.7351
ISOVF in the left inferior fronto-occipital fasciculus	Association fibers	IDP.2112	AD	0.0166	0.0492	0.3377	0.7356
MO in the left superior corona radiata	Projection fibers	IDP.1552	AD	0.0155	0.0471	0.33	0.7414
Volume of the left pars trangularis	Frontal lobe	IDP.0362	AD	0.0205	0.0629	0.3265	0.7441
Volume of the left transverse temporal cortex	Temporal lobe	IDP.0375	AD	0.0198	0.0607	0.3263	0.7442
MO in the right uncinate fasciculus	Association fibers	IDP.1571	AD	-0.0173	0.053	-0.3257	0.7446
MO in the right superior fronto-occipital fasciculus	Association fibers	IDP.1569	AD	0.0214	0.0661	0.3234	0.7464
Cortical surface area of the left pars opercularis	Frontal lobe	IDP.0665	AD	-0.0213	0.0661	-0.3218	0.7476
ISOVF in the left tapetum	Commissural fibers	IDP.2099	AD	-0.0187	0.0583	-0.3214	0.7479
Volume of the right paracentral lobule	Parietal lobe	IDP.0392	AD	-0.0219	0.0684	-0.3203	0.7487
OD in the posterior limb of the right internal capsule	Projection fibers	IDP.1995	AD	-0.0138	0.0432	-0.3198	0.7491
MO in the left uncinate fasciculus	Association fibers	IDP.1572	AD	-0.0174	0.0547	-0.318	0.7505
OD in the right cingulum hippocampus	Limbic system fibers	IDP.2013	AD	-0.0174	0.0551	-0.3158	0.7521
OD in the left tapetum	Commissural fibers	IDP.2024	AD	-0.019	0.0603	-0.3151	0.7527
Thickness of the left precuneus cortex	Parietal lobe	IDP.1044	AD	0.0166	0.0529	0.3142	0.7534
FA in the right corticospinal tract	Brainstem tracts	IDP.1458	AD	0.0181	0.0593	0.3057	0.7599
MO in the forceps major	Commissural fibers	IDP.1585	AD	0.0192	0.0635	0.3022	0.7625
OD in the right fornix and stria terminalis	Association fibers	IDP.2015	AD	-0.0157	0.0519	-0.3013	0.7632
ICVF in the middle cerebellar peduncle	Brainstem tracts	IDP.1902	AD	0.0141	0.0468	0.3011	0.7633
ISOVF in the left corticospinal tract	Brainstem tracts	IDP.2059	AD	-0.0182	0.0612	-0.2975	0.7661
FA in the left acoustic radiation	Projection fibers	IDP.1500	AD	-0.0152	0.0522	-0.2903	0.7716
OD in the middle cerebellar peduncle	Brainstem tracts	IDP.1977	AD	0.0152	0.0525	0.2898	0.772
OD in the fornix	Association fibers	IDP.1982	AD	0.0185	0.0646	0.2861	0.7748
Volume of the cerebrospinal fluid	Subcortical region	IDP.0178	AD	-0.0134	0.0476	-0.2819	0.778
Cortical surface area of the right caudal middle frontal gyrus	Frontal lobe	IDP.0685	AD	0.0152	0.0541	0.2813	0.7785
Volume of the right putamen	Subcortical region	IDP.0016	AD	0.0132	0.0472	0.2806	0.779
Volume of the right entorhinal cortex	Temporal lobe	IDP.0381	AD	0.0201	0.0718	0.2797	0.7797
ICVF in the pontine crossing tract	Projection fibers	IDP.1903	AD	0.0155	0.0559	0.2774	0.7815
MO in the left corticospinal tract	Brainstem tracts	IDP.1534	AD	-0.0227	0.0823	-0.2762	0.7824
Thickness of the left pars opercularis	Frontal lobe	IDP.1037	AD	0.017	0.062	0.2749	0.7834
Cortical surface area of the right pars triangularis	Frontal lobe	IDP.0701	AD	0.017	0.0625	0.2719	0.7857
MO in the left inferior longitudinal fasciculus	Association fibers	IDP.1589	AD	-0.0164	0.0611	-0.2688	0.788
Volume of the right caudate	Subcortical region	IDP.0014	AD	-0.0112	0.0422	-0.2652	0.7908
FA in the right uncinate fasciculus	Association fibers	IDP.1496	AD	0.0106	0.0426	0.2495	0.8029
ICVF in the right inferior cerebellar peduncle	Brainstem tracts	IDP.1912	AD	-0.0114	0.0457	-0.2494	0.803
Cortical surface area of the right lingual gyrus	Temporal lobe	IDP.0694	AD	-0.0121	0.0487	-0.2478	0.8043
Thickness of the left entorhinal cortex	Temporal lobe	IDP.1025	AD	0.0161	0.0658	0.244	0.8072
Volume of the right cerebellum cortex	Subcortical region	IDP.0211	AD	-0.0114	0.0468	-0.2441	0.8072
Volume of the right lingual gyrus	Temporal lobe	IDP.0388	AD	0.0131	0.0544	0.2408	0.8097
Volume of the left precentral gyrus	Parietal lobe	IDP.0366	AD	-0.0128	0.0539	-0.2374	0.8124
Volume of the right rostral anterior cingulate cortex	Limbic system	IDP.0401	AD	0.0159	0.067	0.237	0.8127
MD in the right acoustic radiation	Projection fibers	IDP.1795	AD	0.0131	0.0554	0.2366	0.813
Thickness of the right lingual gyrus	Temporal lobe	IDP.1066	AD	0.014	0.06	0.233	0.8158
ISOVF in the right anterior corona radiata	Projection fibers	IDP.2074	AD	0.0122	0.0525	0.2319	0.8166
Thickness of the right posterior-cingulate cortex	Limbic system	IDP.1076	AD	-0.0133	0.0575	-0.2312	0.8171
MO in the right medial lemniscus	Brainstem tracts	IDP.1535	AD	-0.0137	0.0595	-0.2298	0.8183
OD in the pontine crossing tract	Projection fibers	IDP.1978	AD	-0.012	0.0526	-0.2281	0.8196
Volume of the left inferior parietal cortex	Parietal lobe	IDP.0350	AD	0.0127	0.0562	0.2256	0.8215
Thickness of the right transverse temporal cortex	Temporal lobe	IDP.1086	AD	0.0144	0.064	0.2255	0.8216
ICVF in the right corticospinal tract	Brainstem tracts	IDP.1908	AD	-0.0132	0.0593	-0.2224	0.824
OD in the right tapetum	Commissural fibers	IDP.2023	AD	-0.0144	0.0659	-0.2188	0.8268
MO in the left superior fronto-occipital fasciculus	Association fibers	IDP.1570	AD	-0.0142	0.0651	-0.2187	0.8269
Volume of the right superior temporal gyrus	Temporal lobe	IDP.0405	AD	0.0113	0.052	0.2181	0.8274
ICVF in the right fornix and stria terminalis	Association fibers	IDP.1940	AD	-0.0099	0.0464	-0.2134	0.831
MO in the right posterior thalamic radiation	Projection fibers	IDP.1555	AD	-0.0126	0.0591	-0.2129	0.8314
MD in the right tapetum	Commissural fibers	IDP.1648	AD	0.0105	0.051	0.2064	0.8365
Thickness of the right paracentral lobule	Parietal lobe	IDP.1070	AD	0.011	0.0533	0.2064	0.8365
OD in the right uncinate fasciculus	Association fibers	IDP.2021	AD	-0.0089	0.044	-0.2031	0.8391
OD in the anterior limb of the left internal capsule	Projection fibers	IDP.1994	AD	0.0102	0.0504	0.2015	0.8403
MO in the left inferior cerebellar peduncle	Brainstem tracts	IDP.1538	AD	-0.0104	0.0531	-0.1954	0.8451
ISOVF in the posterior limb of the right internal capsule	Projection fibers	IDP.2070	AD	0.0174	0.0904	0.1926	0.8473
Volume of the left caudate	Subcortical region	IDP.0013	AD	0.008	0.0416	0.1926	0.8473
Thickness of the left insula	Insula	IDP.1053	AD	-0.0115	0.0598	-0.1919	0.8478
OD in the left uncinate fasciculus	Association fibers	IDP.2022	AD	0.0097	0.0511	0.1901	0.8493
OD in the right sagittal stratum	Association fibers	IDP.2007	AD	-0.0097	0.0513	-0.1892	0.8499
OD in the left superior fronto-occipital fasciculus	Association fibers	IDP.2020	AD	-0.0094	0.0498	-0.1881	0.8508
Cortical surface area of the left inferior parietal cortex	Parietal lobe	IDP.0655	AD	-0.0099	0.0539	-0.1832	0.8547
OD in the left fornix and stria terminalis	Association fibers	IDP.2016	AD	-0.0083	0.0462	-0.1796	0.8575
FA in the left uncinate fasciculus	Association fibers	IDP.1497	AD	-0.0087	0.0486	-0.1781	0.8587
Volume of the white matter hyperintensities	Total brain	IDP.0179	AD	0.1103	0.0488	2.4662	0.0137
Cortical surface area of the left transverse temporal cortex	Temporal lobe	IDP.0680	AD	0.0096	0.0558	0.1718	0.8636
ISOVF in the forceps major	Commissural fibers	IDP.2110	AD	0.0084	0.0491	0.1712	0.864
MO in the right superior longitudinal fasciculus	Association fibers	IDP.1567	AD	0.0089	0.052	0.1711	0.8641
Volume of the left precuneus cortex	Parietal lobe	IDP.0367	AD	0.0083	0.0489	0.1704	0.8647
Volume of the right pars opercularis	Frontal lobe	IDP.0393	AD	0.0116	0.0688	0.1684	0.8663
Thickness of the right banks superior temporal sulcus	Temporal lobe	IDP.1055	AD	0.0109	0.0674	0.1619	0.8714
Volume of the right pallidum	Subcortical region	IDP.0018	AD	0.0077	0.0479	0.1606	0.8724
Cortical surface area of the left caudal anterior-cingulate cortex	Limbic system	IDP.0650	AD	0.0104	0.0694	0.1504	0.8804
OD in the right posterior thalamic radiation	Projection fibers	IDP.2005	AD	0.0085	0.0567	0.15	0.8807
Volume of the right inferior parietal cortex	Parietal lobe	IDP.0383	AD	0.0085	0.0568	0.1496	0.881
ISOVF in the left fornix and stria terminalis	Association fibers	IDP.2091	AD	0.0116	0.0807	0.1441	0.8854
Cortical surface area of the right rostral middle cingulate cortex	Limbic system	IDP.0708	AD	-0.0073	0.0508	-0.1428	0.8864
ISOVF in the retrolenticular part of the left internal capsule	Projection fibers	IDP.2073	AD	0.0095	0.0687	0.1383	0.89
Volume of the right lateral orbital frontal cortex	Frontal lobe	IDP.0387	AD	0.0072	0.0524	0.138	0.8902
Cortical surface area of the left paracentral lobule	Parietal lobe	IDP.0664	AD	0.0061	0.0477	0.1278	0.8983
OD in the left anterior corona radiata	Projection fibers	IDP.2000	AD	0.0062	0.05	0.1236	0.9017
FA in the right cingulum hippocampus	Limbic system fibers	IDP.1488	AD	-0.006	0.0486	-0.1232	0.902
Volume of the right cerebellum white matter	Subcortical region	IDP.0210	AD	-0.0053	0.0438	-0.1216	0.9033
ICVF in the left inferior cerebellar peduncle	Brainstem tracts	IDP.1913	AD	-0.0054	0.0446	-0.1208	0.9039
FA in the pontine crossing tract	Projection fibers	IDP.1453	AD	-0.007	0.0594	-0.1184	0.9058
MO in the right fornix and stria terminalis	Association fibers	IDP.1565	AD	0.0061	0.0521	0.1176	0.9064
Cortical surface area of the left superior parietal gyrus	Parietal lobe	IDP.0676	AD	0.0059	0.0508	0.1153	0.9082
ISOVF in the right inferior fronto-occipital fasciculus	Association fibers	IDP.2113	AD	0.0056	0.0496	0.1132	0.9099
OD in the forceps minor	Commissural fibers	IDP.2036	AD	0.0058	0.0518	0.1117	0.911
Cortical surface area of the total left hemisphere	Total brain	IDP.0648	AD	-0.1284	0.0445	-2.7827	0.0012
Cortical surface area of the right lateral occipital cortex	Occipital lobe	IDP.0692	AD	-0.0051	0.0474	-0.1069	0.9149
FA in the left external capsule	Association fibers	IDP.1485	AD	-0.0048	0.0467	-0.1037	0.9174
Volume of the left lateral orbital frontal cortex	Frontal lobe	IDP.0354	AD	-0.0052	0.051	-0.1025	0.9183
Volume of the left paracentral lobule	Parietal lobe	IDP.0359	AD	-0.0052	0.0538	-0.0972	0.9226
Cortical surface area of the left superior temporal gyrus	Temporal lobe	IDP.0677	AD	-0.0049	0.051	-0.0964	0.9232
Thickness of the left parahippocampal gyrus	Limbic system	IDP.1035	AD	-0.005	0.0545	-0.0914	0.9272
ISOVF in the left superior thalamic radiation	Projection fibers	IDP.2123	AD	-0.005	0.0554	-0.0902	0.9281
MO in the right inferior fronto-occipital fasciculus	Association fibers	IDP.1588	AD	0.0049	0.0609	0.0809	0.9355
Volume of the right amygdala	Subcortical region	IDP.0022	AD	0.0054	0.0719	0.0747	0.9405
MO in the genu of corpus callosum	Commissural fibers	IDP.1529	AD	0.0046	0.0682	0.0678	0.9459
Volume of the right superior parietal gyrus	Parietal lobe	IDP.0404	AD	-0.004	0.059	-0.0678	0.9459
ISOVF in the left cingulum cingulate gyrus part	Limbic system fibers	IDP.2087	AD	-0.0035	0.0526	-0.0675	0.9462
Thickness of the left paracentral lobule	Parietal lobe	IDP.1036	AD	-0.0036	0.053	-0.0671	0.9465
Volume of the left pallidum	Subcortical region	IDP.0017	AD	0.0033	0.0523	0.0631	0.9496
Volume of the right middle temporal gyrus	Temporal lobe	IDP.0390	AD	-0.0032	0.0567	-0.0568	0.9547
ISOVF in the left posterior corona radiata	Projection fibers	IDP.2079	AD	-0.0024	0.0492	-0.0481	0.9617
ISOVF in the fornix	Commissural fibers	IDP.2056	AD	-0.0036	0.0765	-0.0476	0.962
Thickness of the right isthmus-cingulate cortex	Limbic system	IDP.1063	AD	-0.0028	0.0597	-0.047	0.9625
FA in the left inferior cerebellar peduncle	Brainstem tracts	IDP.1463	AD	0.0024	0.0509	0.0463	0.9631
MO in the anterior limb of the left internal capsule	Projection fibers	IDP.1544	AD	-0.0021	0.0496	-0.0428	0.9659
Volume of the right superior frontal gyrus	Frontal lobe	IDP.0403	AD	0.0025	0.0581	0.0425	0.9661
FA in the posterior limb of the left internal capsule	Projection fibers	IDP.1471	AD	-0.0016	0.0472	-0.0337	0.9731
Thickness of the left fusiform gyrus	Temporal lobe	IDP.1026	AD	0.0018	0.0546	0.0322	0.9743
ISOVF in the right cingulum hippocampus	Limbic system fibers	IDP.2088	AD	0.0024	0.0977	0.0247	0.9803
FA in the right inferior cerebellar peduncle	Brainstem tracts	IDP.1462	AD	-0.0011	0.0466	-0.0246	0.9804
OD in the forceps major	Commissural fibers	IDP.2035	AD	-0.0014	0.0598	-0.024	0.9808
FA in the left superior thalamic radiation	Projection fibers	IDP.1523	AD	-0.0012	0.0511	-0.0239	0.9809
ISOVF in the left posterior thalamic radiation	Projection fibers	IDP.2081	AD	0.001	0.0544	0.0177	0.9859
FA in the left fornix and stria terminalis	Association fibers	IDP.1491	AD	0.0007	0.0443	0.0156	0.9875
Volume of the left pars opercularis	Frontal lobe	IDP.0360	AD	-0.0007	0.0694	-0.0097	0.9922
ICVF in the left corticospinal tract	Brainstem tracts	IDP.1909	AD	-0.0002	0.0547	-0.004	0.9968
ISOVF in the right superior corona radiata	Projection fibers	IDP.2076	AD	7.39e-05	0.056	0.0013	0.9989
