# Supplementary material for: Bidirectional causal relationships between plasma proteins, neuroimaging metrics and risk of Alzheimer's disease
Source: J Prev Alzheimers Dis. 2026 Jun 10;13(8):100619. doi: 10.1016/j.tjpad.2026.100619 (PMC13273828; doi:10.1016/j.tjpad.2026.100619)
Supplement: Supplementary file 4 — Supplementary Table 4: IVs associated with confounders in forward MR analyses. [file mmc4.xlsx]

## Sheet: Sheet1
Note: The statistical tests for phenotype (confounder) were two-sided and can be found in the reference (PMID). P value < 5 × 10-8 was considered significant.
SNP	Phenotype (Confounder)	Reference (PMID)	Ancestry	P value	Exposure	Outcome	Detection method
rs13107325	Alcohol use disorder (consumption score)	30940813	European	2e-30	IDP.1060	AD	GWAS Catalog
rs13107325	Alcohol use disorder (consumption score)	30940813	European	2e-30	IDP.1062	AD	GWAS Catalog
rs13107325	Alcohol use disorder (consumption score)	30940813	European	2e-30	IDP.1541	AD	GWAS Catalog
rs13107325	Alcohol use disorder (consumption score)	30940813	European	2e-30	IDP.1542	AD	GWAS Catalog
rs13107325	Alcohol use disorder (consumption score)	30940813	European	2e-30	IDP.1926	AD	GWAS Catalog
rs13107325	Alcohol use disorder (consumption score)	30940813	European	2e-30	IDP.1942	AD	GWAS Catalog
rs13107325	Alcohol use disorder (consumption score)	30940813	European	2e-30	IDP.1991	AD	GWAS Catalog
rs13107325	Alcohol use disorder (consumption score)	30940813	European	2e-30	IDP.2068	AD	GWAS Catalog
rs13107325	Alcohol use disorder (consumption score)	30940813	European	1e-25	IDP.1060	AD	GWAS Catalog
rs13107325	Alcohol use disorder (consumption score)	30940813	European	1e-25	IDP.1062	AD	GWAS Catalog
rs13107325	Alcohol use disorder (consumption score)	30940813	European	1e-25	IDP.1541	AD	GWAS Catalog
rs13107325	Alcohol use disorder (consumption score)	30940813	European	1e-25	IDP.1542	AD	GWAS Catalog
rs13107325	Alcohol use disorder (consumption score)	30940813	European	1e-25	IDP.1926	AD	GWAS Catalog
rs13107325	Alcohol use disorder (consumption score)	30940813	European	1e-25	IDP.1942	AD	GWAS Catalog
rs13107325	Alcohol use disorder (consumption score)	30940813	European	1e-25	IDP.1991	AD	GWAS Catalog
rs13107325	Alcohol use disorder (consumption score)	30940813	European	1e-25	IDP.2068	AD	GWAS Catalog
rs13107325	Alcohol consumption (drinks per week)	30643258	European	1e-24	IDP.1060	AD	GWAS Catalog
rs13107325	Alcohol consumption (drinks per week)	30643258	European	1e-24	IDP.1062	AD	GWAS Catalog
rs13107325	Alcohol consumption (drinks per week)	30643258	European	1e-24	IDP.1541	AD	GWAS Catalog
rs13107325	Alcohol consumption (drinks per week)	30643258	European	1e-24	IDP.1542	AD	GWAS Catalog
rs13107325	Alcohol consumption (drinks per week)	30643258	European	1e-24	IDP.1926	AD	GWAS Catalog
rs13107325	Alcohol consumption (drinks per week)	30643258	European	1e-24	IDP.1942	AD	GWAS Catalog
rs13107325	Alcohol consumption (drinks per week)	30643258	European	1e-24	IDP.1991	AD	GWAS Catalog
rs13107325	Alcohol consumption (drinks per week)	30643258	European	1e-24	IDP.2068	AD	GWAS Catalog
rs13107325	Educational attainment (MTAG)	30038396	European	2e-24	IDP.1060	AD	GWAS Catalog
rs13107325	Educational attainment (MTAG)	30038396	European	2e-24	IDP.1062	AD	GWAS Catalog
rs13107325	Educational attainment (MTAG)	30038396	European	2e-24	IDP.1541	AD	GWAS Catalog
rs13107325	Educational attainment (MTAG)	30038396	European	2e-24	IDP.1542	AD	GWAS Catalog
rs13107325	Educational attainment (MTAG)	30038396	European	2e-24	IDP.1926	AD	GWAS Catalog
rs13107325	Educational attainment (MTAG)	30038396	European	2e-24	IDP.1942	AD	GWAS Catalog
rs13107325	Educational attainment (MTAG)	30038396	European	2e-24	IDP.1991	AD	GWAS Catalog
rs13107325	Educational attainment (MTAG)	30038396	European	2e-24	IDP.2068	AD	GWAS Catalog
rs13107325	Alcohol consumption (drinks per week) (MTAG)	30643251	European	1e-23	IDP.1060	AD	GWAS Catalog
rs13107325	Alcohol consumption (drinks per week) (MTAG)	30643251	European	1e-23	IDP.1062	AD	GWAS Catalog
rs13107325	Alcohol consumption (drinks per week) (MTAG)	30643251	European	1e-23	IDP.1541	AD	GWAS Catalog
rs13107325	Alcohol consumption (drinks per week) (MTAG)	30643251	European	1e-23	IDP.1542	AD	GWAS Catalog
rs13107325	Alcohol consumption (drinks per week) (MTAG)	30643251	European	1e-23	IDP.1926	AD	GWAS Catalog
rs13107325	Alcohol consumption (drinks per week) (MTAG)	30643251	European	1e-23	IDP.1942	AD	GWAS Catalog
rs13107325	Alcohol consumption (drinks per week) (MTAG)	30643251	European	1e-23	IDP.1991	AD	GWAS Catalog
rs13107325	Alcohol consumption (drinks per week) (MTAG)	30643251	European	1e-23	IDP.2068	AD	GWAS Catalog
rs13107325	Alcohol consumption (drinks per week)	30643251	European	2e-22	IDP.1060	AD	GWAS Catalog
rs13107325	Alcohol consumption (drinks per week)	30643251	European	2e-22	IDP.1062	AD	GWAS Catalog
rs13107325	Alcohol consumption (drinks per week)	30643251	European	2e-22	IDP.1541	AD	GWAS Catalog
rs13107325	Alcohol consumption (drinks per week)	30643251	European	2e-22	IDP.1542	AD	GWAS Catalog
rs13107325	Alcohol consumption (drinks per week)	30643251	European	2e-22	IDP.1926	AD	GWAS Catalog
rs13107325	Alcohol consumption (drinks per week)	30643251	European	2e-22	IDP.1942	AD	GWAS Catalog
rs13107325	Alcohol consumption (drinks per week)	30643251	European	2e-22	IDP.1991	AD	GWAS Catalog
rs13107325	Alcohol consumption (drinks per week)	30643251	European	2e-22	IDP.2068	AD	GWAS Catalog
rs13107325	Alcohol use disorder	32451486	European	8e-19	IDP.1060	AD	GWAS Catalog
rs13107325	Alcohol use disorder	32451486	European	8e-19	IDP.1062	AD	GWAS Catalog
rs13107325	Alcohol use disorder	32451486	European	8e-19	IDP.1541	AD	GWAS Catalog
rs13107325	Alcohol use disorder	32451486	European	8e-19	IDP.1542	AD	GWAS Catalog
rs13107325	Alcohol use disorder	32451486	European	8e-19	IDP.1926	AD	GWAS Catalog
rs13107325	Alcohol use disorder	32451486	European	8e-19	IDP.1942	AD	GWAS Catalog
rs13107325	Alcohol use disorder	32451486	European	8e-19	IDP.1991	AD	GWAS Catalog
rs13107325	Alcohol use disorder	32451486	European	8e-19	IDP.2068	AD	GWAS Catalog
rs13107325	Educational attainment (years of education)	30038396	European	2e-18	IDP.1060	AD	GWAS Catalog
rs13107325	Educational attainment (years of education)	30038396	European	2e-18	IDP.1062	AD	GWAS Catalog
rs13107325	Educational attainment (years of education)	30038396	European	2e-18	IDP.1541	AD	GWAS Catalog
rs13107325	Educational attainment (years of education)	30038396	European	2e-18	IDP.1542	AD	GWAS Catalog
rs13107325	Educational attainment (years of education)	30038396	European	2e-18	IDP.1926	AD	GWAS Catalog
rs13107325	Educational attainment (years of education)	30038396	European	2e-18	IDP.1942	AD	GWAS Catalog
rs13107325	Educational attainment (years of education)	30038396	European	2e-18	IDP.1991	AD	GWAS Catalog
rs13107325	Educational attainment (years of education)	30038396	European	2e-18	IDP.2068	AD	GWAS Catalog
rs191247549	Average total household income before tax	31768069	European	2.30208e-17	IDP.1637	AD	GWAS Catalog
rs62062278	Average total household income before tax	31768069	European	3.24159e-17	IDP.1961	AD	GWAS Catalog
rs76154201	Average total household income before tax	31768069	European	3.37446e-17	IDP.1635	AD	GWAS Catalog
rs13107325	Alcohol consumption (drinks per week)	30679032	European	5e-17	IDP.1060	AD	GWAS Catalog
rs13107325	Alcohol consumption (drinks per week)	30679032	European	5e-17	IDP.1062	AD	GWAS Catalog
rs13107325	Alcohol consumption (drinks per week)	30679032	European	5e-17	IDP.1541	AD	GWAS Catalog
rs13107325	Alcohol consumption (drinks per week)	30679032	European	5e-17	IDP.1542	AD	GWAS Catalog
rs13107325	Alcohol consumption (drinks per week)	30679032	European	5e-17	IDP.1926	AD	GWAS Catalog
rs13107325	Alcohol consumption (drinks per week)	30679032	European	5e-17	IDP.1942	AD	GWAS Catalog
rs13107325	Alcohol consumption (drinks per week)	30679032	European	5e-17	IDP.1991	AD	GWAS Catalog
rs13107325	Alcohol consumption (drinks per week)	30679032	European	5e-17	IDP.2068	AD	GWAS Catalog
rs62062278	Educational attainment	30038396	European	5.34e-17	IDP.1961	AD	GWAS Catalog
rs117368197	Average total household income before tax	31768069	European	5.60726e-17	IDP.1604	AD	GWAS Catalog
rs143345034	Average total household income before tax	31768069	European	5.7916e-17	IDP.1605	AD	GWAS Catalog
rs62057151	Educational attainment	30038396	European	9.61e-17	IDP.2038	AD	GWAS Catalog
rs1724390	Average total household income before tax	31768069	European	1.41402e-16	IDP.1634	AD	GWAS Catalog
rs145472926	Average total household income before tax	31768069	European	2.81206e-16	IDP.0012	AD	GWAS Catalog
rs145472926	Average total household income before tax	31768069	European	2.81206e-16	IDP.1468	AD	GWAS Catalog
rs111825734	Average total household income before tax	31768069	European	3.13198e-16	IDP.1642	AD	GWAS Catalog
rs112997627	Average total household income before tax	31768069	European	3.47957e-16	IDP.1920	AD	GWAS Catalog
rs113434679	Educational attainment	30038396	European	9.03e-16	IDP.1028	AD	GWAS Catalog
rs13107325	Alcohol consumption	31358974	European	1e-15	IDP.1060	AD	GWAS Catalog
rs13107325	Alcohol consumption	31358974	European	1e-15	IDP.1062	AD	GWAS Catalog
rs13107325	Alcohol consumption	31358974	European	1e-15	IDP.1541	AD	GWAS Catalog
rs13107325	Alcohol consumption	31358974	European	1e-15	IDP.1542	AD	GWAS Catalog
rs13107325	Alcohol consumption	31358974	European	1e-15	IDP.1926	AD	GWAS Catalog
rs13107325	Alcohol consumption	31358974	European	1e-15	IDP.1942	AD	GWAS Catalog
rs13107325	Alcohol consumption	31358974	European	1e-15	IDP.1991	AD	GWAS Catalog
rs13107325	Alcohol consumption	31358974	European	1e-15	IDP.2068	AD	GWAS Catalog
rs62057151	Average total household income before tax	31768069	European	1.31341e-15	IDP.2038	AD	GWAS Catalog
rs111413387	Average total household income before tax	31768069	European	1.70164e-15	IDP.0684	AD	GWAS Catalog
rs2105029	Educational attainment	30038396	European	1.98e-15	IDP.1805	AD	GWAS Catalog
rs113434679	Average total household income before tax	31768069	European	3.24714e-15	IDP.1028	AD	GWAS Catalog
rs117368197	Educational attainment	30038396	European	5.17e-15	IDP.1604	AD	GWAS Catalog
rs74807476	Average total household income before tax	31768069	European	5.49401e-15	IDP.1060	AD	GWAS Catalog
rs74807476	Average total household income before tax	31768069	European	5.49401e-15	IDP.1454	AD	GWAS Catalog
rs199533	Average total household income before tax	31768069	European	8.40542e-15	IDP.2004	AD	GWAS Catalog
rs199448	Average total household income before tax	31768069	European	1.17122e-14	IDP.1468	AD	GWAS Catalog
rs199533	Educational attainment	30038396	European	1.2e-14	IDP.2004	AD	GWAS Catalog
rs199448	Educational attainment	30038396	European	1.99e-14	IDP.1468	AD	GWAS Catalog
rs13107325	Alcohol use disorder	30940813	European	3e-14	IDP.1060	AD	GWAS Catalog
rs13107325	Alcohol use disorder	30940813	European	3e-14	IDP.1060	AD	GWAS Catalog
rs13107325	Alcohol use disorder	30940813	European	3e-14	IDP.1062	AD	GWAS Catalog
rs13107325	Alcohol use disorder	30940813	European	3e-14	IDP.1062	AD	GWAS Catalog
rs13107325	Alcohol use disorder	30940813	European	3e-14	IDP.1541	AD	GWAS Catalog
rs13107325	Alcohol use disorder	30940813	European	3e-14	IDP.1541	AD	GWAS Catalog
rs13107325	Alcohol use disorder	30940813	European	3e-14	IDP.1542	AD	GWAS Catalog
rs13107325	Alcohol use disorder	30940813	European	3e-14	IDP.1542	AD	GWAS Catalog
rs13107325	Alcohol use disorder	30940813	European	3e-14	IDP.1926	AD	GWAS Catalog
rs13107325	Alcohol use disorder	30940813	European	3e-14	IDP.1926	AD	GWAS Catalog
rs13107325	Alcohol use disorder	30940813	European	3e-14	IDP.1942	AD	GWAS Catalog
rs13107325	Alcohol use disorder	30940813	European	3e-14	IDP.1942	AD	GWAS Catalog
rs13107325	Alcohol use disorder	30940813	European	3e-14	IDP.1991	AD	GWAS Catalog
rs13107325	Alcohol use disorder	30940813	European	3e-14	IDP.1991	AD	GWAS Catalog
rs13107325	Alcohol use disorder	30940813	European	3e-14	IDP.2068	AD	GWAS Catalog
rs13107325	Alcohol use disorder	30940813	European	3e-14	IDP.2068	AD	GWAS Catalog
rs13107325	Alcohol use disorder (consumption score)	33861876	European	4e-14	IDP.1060	AD	GWAS Catalog
rs13107325	Alcohol use disorder (consumption score)	33861876	European	4e-14	IDP.1062	AD	GWAS Catalog
rs13107325	Alcohol use disorder (consumption score)	33861876	European	4e-14	IDP.1541	AD	GWAS Catalog
rs13107325	Alcohol use disorder (consumption score)	33861876	European	4e-14	IDP.1542	AD	GWAS Catalog
rs13107325	Alcohol use disorder (consumption score)	33861876	European	4e-14	IDP.1926	AD	GWAS Catalog
rs13107325	Alcohol use disorder (consumption score)	33861876	European	4e-14	IDP.1942	AD	GWAS Catalog
rs13107325	Alcohol use disorder (consumption score)	33861876	European	4e-14	IDP.1991	AD	GWAS Catalog
rs13107325	Alcohol use disorder (consumption score)	33861876	European	4e-14	IDP.2068	AD	GWAS Catalog
rs199503	Average total household income before tax	31768069	European	1.17623e-13	IDP.1644	AD	GWAS Catalog
rs1724390	Educational attainment	30038396	European	1.62e-13	IDP.1634	AD	GWAS Catalog
rs199501	Educational attainment	30038396	European	1.55e-12	IDP.1629	AD	GWAS Catalog
rs199501	Average total household income before tax	31768069	European	3.16217e-12	IDP.1629	AD	GWAS Catalog
rs2279829	Smoking initiation (ever regular vs never regular) (MTAG)	30643251	European	1e-11	IDP.0397	AD	GWAS Catalog
rs199498	Educational attainment	30038396	European	1.57e-11	IDP.0012	AD	GWAS Catalog
rs199498	Educational attainment	30038396	European	1.57e-11	IDP.1454	AD	GWAS Catalog
rs199498	Educational attainment	30038396	European	1.57e-11	IDP.1455	AD	GWAS Catalog
rs199498	Educational attainment	30038396	European	1.57e-11	IDP.1511	AD	GWAS Catalog
rs199498	Educational attainment	30038396	European	1.57e-11	IDP.1604	AD	GWAS Catalog
rs199498	Educational attainment	30038396	European	1.57e-11	IDP.1622	AD	GWAS Catalog
rs199498	Educational attainment	30038396	European	1.57e-11	IDP.1634	AD	GWAS Catalog
rs199498	Educational attainment	30038396	European	1.57e-11	IDP.1805	AD	GWAS Catalog
rs199498	Educational attainment	30038396	European	1.57e-11	IDP.1904	AD	GWAS Catalog
rs199498	Educational attainment	30038396	European	1.57e-11	IDP.1906	AD	GWAS Catalog
rs199498	Educational attainment	30038396	European	1.57e-11	IDP.1920	AD	GWAS Catalog
rs199498	Educational attainment	30038396	European	1.57e-11	IDP.1937	AD	GWAS Catalog
rs199498	Educational attainment	30038396	European	1.57e-11	IDP.1960	AD	GWAS Catalog
rs1879586	Average total household income before tax	31768069	European	2.68621e-11	IDP.1455	AD	GWAS Catalog
rs1879586	Average total household income before tax	31768069	European	2.68621e-11	IDP.1511	AD	GWAS Catalog
rs1879586	Average total household income before tax	31768069	European	2.68621e-11	IDP.1643	AD	GWAS Catalog
rs1879586	Average total household income before tax	31768069	European	2.68621e-11	IDP.1644	AD	GWAS Catalog
rs117300236	Educational attainment	30038396	European	9.24e-11	IDP.1605	AD	GWAS Catalog
rs117300236	Educational attainment	30038396	European	9.24e-11	IDP.1929	AD	GWAS Catalog
rs13107325	Alcohol use disorder (consumption score)	30336701	European	3e-10	IDP.1060	AD	GWAS Catalog
rs13107325	Alcohol use disorder (consumption score)	30336701	European	3e-10	IDP.1062	AD	GWAS Catalog
rs13107325	Alcohol use disorder (consumption score)	30336701	European	3e-10	IDP.1541	AD	GWAS Catalog
rs13107325	Alcohol use disorder (consumption score)	30336701	European	3e-10	IDP.1542	AD	GWAS Catalog
rs13107325	Alcohol use disorder (consumption score)	30336701	European	3e-10	IDP.1926	AD	GWAS Catalog
rs13107325	Alcohol use disorder (consumption score)	30336701	European	3e-10	IDP.1942	AD	GWAS Catalog
rs13107325	Alcohol use disorder (consumption score)	30336701	European	3e-10	IDP.1991	AD	GWAS Catalog
rs13107325	Alcohol use disorder (consumption score)	30336701	European	3e-10	IDP.2068	AD	GWAS Catalog
rs9375435	Average total household income before tax	31768069	European	2.38984e-09	IDP.1472	AD	GWAS Catalog
rs13107325	Alcohol consumption (heavy vs. light/non-drinkers)	31998841	European	7e-09	IDP.1060	AD	GWAS Catalog
rs13107325	Alcohol consumption (heavy vs. light/non-drinkers)	31998841	European	7e-09	IDP.1062	AD	GWAS Catalog
rs13107325	Alcohol consumption (heavy vs. light/non-drinkers)	31998841	European	7e-09	IDP.1541	AD	GWAS Catalog
rs13107325	Alcohol consumption (heavy vs. light/non-drinkers)	31998841	European	7e-09	IDP.1542	AD	GWAS Catalog
rs13107325	Alcohol consumption (heavy vs. light/non-drinkers)	31998841	European	7e-09	IDP.1926	AD	GWAS Catalog
rs13107325	Alcohol consumption (heavy vs. light/non-drinkers)	31998841	European	7e-09	IDP.1942	AD	GWAS Catalog
rs13107325	Alcohol consumption (heavy vs. light/non-drinkers)	31998841	European	7e-09	IDP.1991	AD	GWAS Catalog
rs13107325	Alcohol consumption (heavy vs. light/non-drinkers)	31998841	European	7e-09	IDP.2068	AD	GWAS Catalog
rs648044	Educational attainment (years of education)	30038396	European	9e-09	IDP.1936	AD	GWAS Catalog
rs648044	Educational attainment (years of education)	30038396	European	9e-09	IDP.1937	AD	PhenoScanner
rs648044	Educational attainment (years of education)	30038396	European	9e-09	IDP.1943	AD	PhenoScanner
rs2279829	Alcohol consumption (drinks per week) (MTAG)	30643251	European	1e-08	IDP.0397	AD	PhenoScanner
rs807478	Educational attainment (years of education)	30595370	European	1e-08	IDP.1468	AD	PhenoScanner
rs2279829	Smoking initiation (ever regular vs never regular)	30643251	European	2e-08	IDP.0397	AD	PhenoScanner
rs648044	Educational attainment (MTAG)	30038396	European	2e-08	IDP.1936	AD	PhenoScanner
rs648044	Educational attainment (MTAG)	30038396	European	2e-08	IDP.1937	AD	PhenoScanner
rs648044	Educational attainment (MTAG)	30038396	European	2e-08	IDP.1943	AD	PhenoScanner
rs13107325	Educational attainment	30038396	European	4.45e-08	IDP.1060	AD	PhenoScanner
rs13107325	Educational attainment	30038396	European	4.45e-08	IDP.1062	AD	PhenoScanner
rs13107325	Educational attainment	30038396	European	4.45e-08	IDP.1541	AD	PhenoScanner
rs13107325	Educational attainment	30038396	European	4.45e-08	IDP.1542	AD	PhenoScanner
rs13107325	Educational attainment	30038396	European	4.45e-08	IDP.1926	AD	PhenoScanner
rs13107325	Educational attainment	30038396	European	4.45e-08	IDP.1942	AD	PhenoScanner
rs13107325	Educational attainment	30038396	European	4.45e-08	IDP.1991	AD	PhenoScanner
rs13107325	Educational attainment	30038396	European	4.45e-08	IDP.2068	AD	PhenoScanner
