# Supplementary material for: Bidirectional causal relationships between plasma proteins, neuroimaging metrics and risk of Alzheimer's disease
Source: J Prev Alzheimers Dis. 2026 Jun 10;13(8):100619. doi: 10.1016/j.tjpad.2026.100619 (PMC13273828; doi:10.1016/j.tjpad.2026.100619)
Supplement: Supplementary file 5 — Supplementary Table 5: Outliers detected by RadialMR in forward MR analyses. [file mmc5.xlsx]

## Sheet: Sheet1
Note: The statistical tests were two-sided. P value < 0.05 was considered nominal significance.
SNP	Q test	Q test P value	Q’ test	Q’ test P value	Exposure	Outcome
rs156090	8.45247	0.00364548	7.86738	0.00503344	IDP.0011	AD
rs12435583	5.28541	0.0215048	4.24412	0.0393866	IDP.0011	AD
rs155949	6.35726	0.0116902	6.37185	0.0115945	IDP.0012	AD
rs35168340	5.34005	0.0208409	5.59286	0.0180338	IDP.0353	AD
rs4334415	4.29544	0.0382146	3.91336	0.0479037	IDP.0353	AD
rs8094865	6.99228	0.00818621	1.60687	0.204932	IDP.0397	AD
rs72807596	4.61549	0.0316844	5.27338	0.0216539	IDP.1454	AD
rs12986089	3.85982	0.0494556	2.83736	0.0920954	IDP.1454	AD
rs34494851	3.61523	0.0572527	4.10844	0.0426697	IDP.1454	AD
rs2965946	4.48626	0.0341684	4.41336	0.0356585	IDP.1455	AD
rs174538	4.3642	0.0367017	4.44619	0.0349793	IDP.1455	AD
rs10876464	17.4362	2.97108e-05	17.1413	3.46986e-05	IDP.1455	AD
rs7590302	3.77435	0.0520442	3.86059	0.0494328	IDP.1455	AD
rs34094467	4.47151	0.0344645	3.58865	0.0581755	IDP.1486	AD
rs3824486	11.9605	0.000543415	11.0425	0.000890476	IDP.1486	AD
rs34700911	2.50717	0.113329	4.08885	0.0431671	IDP.1487	AD
rs10047892	6.94515	0.00840469	6.87666	0.00873287	IDP.1542	AD
rs7040561	5.29312	0.0214098	5.44799	0.0195908	IDP.1542	AD
rs62068737	4.04512	0.0442993	3.72941	0.0534624	IDP.1605	AD
rs174538	6.51248	0.010712	6.64671	0.00993393	IDP.1605	AD
rs7923885	6.6963	0.0096613	4.9036	0.0268008	IDP.1618	AD
rs567754	9.82098	0.00172532	8.49765	0.00355606	IDP.1622	AD
rs4673854	3.92505	0.0475719	3.06638	0.0799271	IDP.1622	AD
rs6482355	4.78807	0.0286575	4.36104	0.0367698	IDP.1626	AD
rs10237366	3.70672	0.0541939	4.12249	0.0423168	IDP.1629	AD
rs3769454	6.74057	0.00942446	4.5975	0.0320186	IDP.1637	AD
rs11656743	3.9695	0.0463315	4.07382	0.0435525	IDP.1642	AD
rs10237280	3.75951	0.052508	3.92521	0.0475672	IDP.1642	AD
rs10237280	4.54087	0.0330948	5.09025	0.0240608	IDP.1643	AD
rs3739118	7.82963	0.00513965	6.97752	0.00825399	IDP.1643	AD
rs2780902	3.9401	0.0471479	3.9341	0.0473166	IDP.1646	AD
rs11068777	4.90559	0.0267699	3.12693	0.0770086	IDP.1805	AD
rs10120688	2.57516	0.108553	3.94786	0.046931	IDP.1805	AD
rs74003635	5.10708	0.0238284	6.70466	0.00961611	IDP.1904	AD
rs8014204	6.44703	0.0111138	4.87351	0.027272	IDP.1904	AD
rs8014204	6.84082	0.00890981	6.76751	0.00928323	IDP.1905	AD
rs77046488	5.52563	0.0187399	5.63159	0.0176396	IDP.1905	AD
rs117653913	4.33748	0.0372821	4.42277	0.0354625	IDP.1905	AD
rs9930691	7.28943	0.00693615	6.50069	0.0107833	IDP.1920	AD
rs7893954	11.4851	0.000701577	10.0614	0.00151406	IDP.1942	AD
rs7256200	8.21501	0.00415452	8.75885	0.00308103	IDP.1960	AD
rs34494851	3.4404	0.0636201	4.37992	0.0363647	IDP.1961	AD
rs7040561	4.57732	0.0323978	3.12309	0.0771901	IDP.1991	AD
rs2241274	5.48916	0.0191348	4.95276	0.026049	IDP.1991	AD
rs9652968	8.39435	0.00376388	7.89766	0.00494987	IDP.2004	AD
