# Supplementary material for: Bidirectional causal relationships between plasma proteins, neuroimaging metrics and risk of Alzheimer's disease
Source: J Prev Alzheimers Dis. 2026 Jun 10;13(8):100619. doi: 10.1016/j.tjpad.2026.100619 (PMC13273828; doi:10.1016/j.tjpad.2026.100619)
Supplement: Supplementary file 6 — Supplementary Table 6: Information of IVs for all exposure-outcome pairs in forward MR analyses. [file mmc6.xlsx]

## Sheet: Sheet1
Exposure (IDP)	IDP ID	Outcome	IVs N	IVs	Variance explained	F-statistic	Odds ratio at 80% power (5% error rate )		Odds ratio at 80% power (4.49e-5 error rate )
Volume of the left thalamus	IDP.0011	AD	9	rs76928645,rs12479469,rs12146713,rs754784,rs12794347,rs7605981,rs6050472,rs141471965,rs147642589	0.0104777	39.0615	1.16811	0.856085	1.31391	0.761087
Volume of the right thalamus	IDP.0012	AD	7	rs76928645,rs12479469,rs4670189,rs7947308,rs12146713,rs72764486,rs141471965	0.00756192	36.1416	1.2007	0.832847	1.379	0.725162
Volume of the left lateral occipital cortex	IDP.0353	AD	6	rs76341705,rs1848794,rs3012434,rs11918598,rs113300196,rs4915928	0.00771184	41.399	1.19856	0.834336	1.37468	0.727442
Volume of the right caudal anterior-cingulate cortex	IDP.0378	AD	1	rs4836373	0.000967523	30.9559	1.66753	0.59969	2.45571	0.407214
Volume of the right isthmus-cingulate cortex	IDP.0385	AD	2	rs911934,rs2336714	0.00245285	39.299	1.37871	0.725315	1.75813	0.568785
Volume of the right postcentral gyrus	IDP.0397	AD	2	rs1080066,rs13100267	0.0178761	290.906	1.12633	0.887842	1.23246	0.811385
Volume of the right frontal pole	IDP.0407	AD	1	rs13208741	0.00100572	32.1801	1.65126	0.605598	2.41378	0.414288
Cortical surface area of the right caudal anterior-cingulate cortex	IDP.0684	AD	4	rs4836373,rs7784849,rs6705514,rs62296405	0.0041775	33.5193	1.27901	0.781856	1.5409	0.648972
Cortical surface area of the right isthmus-cingulate cortex	IDP.0691	AD	5	rs17833752,rs2110944,rs12508031,rs73709592,rs7023465	0.00641183	41.2514	1.21973	0.819851	1.41764	0.705397
Thickness of the left inferior temporal gyrus	IDP.1028	AD	3	rs10490657,rs613511,rs17055142	0.00308071	32.9253	1.33184	0.750841	1.65447	0.604423
Thickness of the right fusiform gyrus	IDP.1060	AD	5	rs4670638,rs7219015,rs113920776,rs73217710,rs10498754	0.00517921	33.2799	1.24734	0.801709	1.47448	0.678203
Thickness of the right inferior temporal gyrus	IDP.1062	AD	5	rs17055142,rs34457487,rs55678495,rs7608458,rs2270414	0.00521995	33.5431	1.24626	0.802402	1.47225	0.679233
Thickness of the right frontal pole	IDP.1085	AD	1	rs147964477	0.000983446	31.4668	1.66061	0.602188	2.43784	0.410198
FA in the genu of corpus callosum	IDP.1454	AD	14	rs4150197,rs17205972,rs4073900,rs2018980,rs2151280,rs7590302,rs2365715,rs2163654,rs1827396,rs1768190,rs76122535,rs185073,rs3859439,rs35006524	0.0200315	45.76	1.11894	0.893705	1.21829	0.820823
FA in the body of corpus callosum	IDP.1455	AD	9	rs17205972,rs4150221,rs2018980,rs6062264,rs4806187,rs11136342,rs6452476,rs185073,rs1572030	0.0130247	45.9623	1.14955	0.869909	1.27745	0.782811
FA in the anterior limb of the right internal capsule	IDP.1468	AD	14	rs2863994,rs10052710,rs7025953,rs56362600,rs1818336,rs11055034,rs3776089,rs2018980,rs11618612,rs6089747,rs74247779,rs8179284,rs10764437,rs72932573	0.0175025	39.8798	1.12775	0.886721	1.2352	0.809587
FA in the retrolenticular part of the right internal capsule	IDP.1472	AD	8	rs13164785,rs9303628,rs8067689,rs55705857,rs11055034,rs1979469,rs12957119,rs9608859	0.0120375	47.7422	1.156	0.865049	1.29008	0.775144
FA in the left posterior thalamic radiation	IDP.1481	AD	14	rs10052710,rs7216587,rs12206172,rs55705857,rs760975,rs61788413,rs2446084,rs2008027,rs11746859,rs6921229,rs35802061,rs11068773,rs174534,rs12517200	0.0187782	42.8422	1.12307	0.890414	1.22621	0.815519
FA in the right cingulum cingulate gyrus part	IDP.1486	AD	11	rs17205972,rs6704237,rs72807596,rs142003765,rs56328685,rs16875599,rs12942769,rs7901788,rs10778036,rs62086903,rs9911167	0.014706	42.5295	1.14015	0.877079	1.25916	0.794183
FA in the left cingulum cingulate gyrus part	IDP.1487	AD	12	rs67827860,rs76653948,rs2821110,rs16875599,rs2018980,rs142003765,rs10510025,rs2591453,rs10778036,rs3776089,rs11078050,rs6006108	0.0145792	38.643	1.1408	0.87658	1.26042	0.793389
FA in the forceps minor	IDP.1511	AD	23	rs67827860,rs3776089,rs2018980,rs55705857,rs2365715,rs2267161,rs11746859,rs7699124,rs62086043,rs10886016,rs7590302,rs2385887,rs4984741,rs7761265,rs11128657,rs1800814,rs77126132,rs12335452,rs142003765,rs10757268,rs34244396,rs10042482,rs7935166	0.0395144	56.0416	1.0833	0.923104	1.15094	0.868852
MO in the middle cerebellar peduncle	IDP.1527	AD	12	rs10059371,rs13238033,rs12642823,rs11631381,rs254078,rs10275989,rs2927320,rs1368506,rs112230645,rs4633908,rs6942056,rs13435455	0.0151629	40.214	1.13788	0.878827	1.25476	0.796966
MO in the right cerebral peduncle	IDP.1541	AD	8	rs7111970,rs2241274,rs1318006,rs2242523,rs4428180,rs139424671,rs10096552,rs4775685	0.00956899	37.8571	1.17656	0.849935	1.33066	0.751505
MO in the left cerebral peduncle	IDP.1542	AD	8	rs116384530,rs7111970,rs231588,rs4428180,rs17041662,rs574930,rs10096552,rs7213347	0.00997667	39.4863	1.17262	0.852792	1.32284	0.75595
MD in the genu of corpus callosum	IDP.1604	AD	17	rs17205972,rs4150221,rs11128657,rs613312,rs34494851,rs7010805,rs2412397,rs2402273,rs4703900,rs55705857,rs7127282,rs1476505,rs2365715,rs8141150,rs11746859,rs35006524,rs7935166	0.0276653	52.4496	1.10035	0.908804	1.18295	0.845343
MD in the body of corpus callosum	IDP.1605	AD	12	rs13164785,rs4685022,rs7605601,rs3744021,rs7020841,rs2385888,rs2365715,rs12125238,rs12790726,rs10070189,rs2488248,rs35006524	0.0164896	43.7915	1.13186	0.883502	1.24312	0.804429
MD in the anterior limb of the right internal capsule	IDP.1618	AD	19	rs2863994,rs2303865,rs2351524,rs13164785,rs6442409,rs4652758,rs9112,rs2052690,rs55748426,rs7216587,rs13260,rs11838776,rs7314654,rs6007594,rs663853,rs143598722,rs131659,rs275350,rs113830390	0.0266226	45.1086	1.10239	0.90712	1.18681	0.842593
MD in the retrolenticular part of the right internal capsule	IDP.1622	AD	18	rs13164785,rs76238604,rs11746859,rs17705869,rs11191822,rs74210265,rs11055034,rs2267161,rs2173579,rs3910909,rs2365715,rs4150197,rs6452466,rs55705857,rs62379611,rs3783334,rs12202497,rs7935166	0.0265293	47.4447	1.10258	0.906965	1.18717	0.84234
MD in the right superior corona radiata	IDP.1626	AD	23	rs7733216,rs137912621,rs7699124,rs11191770,rs430114,rs11746859,rs59731356,rs10840420,rs71318332,rs7005380,rs10042482,rs112008509,rs55705857,rs112358314,rs2342437,rs742396,rs35531639,rs140244541,rs4685022,rs6921229,rs1549192,rs79569934,rs2365715	0.0337788	47.6242	1.0904	0.917098	1.16422	0.858945
MD in the left posterior corona radiata	IDP.1629	AD	20	rs67827860,rs76771822,rs742396,rs11867339,rs62324288,rs11746859,rs12206172,rs61788401,rs35531639,rs6452466,rs79569934,rs59731356,rs10103103,rs1476505,rs36136116,rs11068773,rs12571024,rs6470800,rs343278,rs565737	0.0284882	45.9426	1.09882	0.910069	1.18006	0.847412
MD in the right external capsule	IDP.1634	AD	14	rs13164785,rs4685022,rs7197215,rs140244541,rs11191770,rs9521686,rs4556147,rs73156494,rs7728421,rs12524544,rs3812945,rs4389507,rs9943229,rs7935166	0.022759	52.1357	1.11119	0.899937	1.20351	0.830906
MD in the left external capsule	IDP.1635	AD	15	rs67827860,rs76122535,rs11191770,rs7196814,rs6442409,rs6761645,rs4773140,rs6482385,rs10980634,rs8179283,rs7216587,rs7451833,rs6006989,rs1609829,rs7935166	0.0229154	49.0008	1.11079	0.900261	1.20274	0.831432
MD in the left cingulum cingulate gyrus part	IDP.1637	AD	16	rs67827860,rs2303865,rs11128657,rs2591453,rs2018980,rs2412397,rs55705857,rs6006427,rs77126132,rs4862340,rs28485918,rs2237076,rs10840420,rs9692176,rs4703898,rs3746741	0.0322558	65.2849	1.0926	0.915248	1.16836	0.855903
MD in the right superior longitudinal fasciculus	IDP.1642	AD	28	rs67827860,rs2412397,rs6442409,rs55705857,rs430114,rs11191770,rs9801466,rs2018980,rs11746859,rs7216587,rs71318332,rs56362600,rs7514200,rs5745850,rs59731356,rs4150197,rs4894803,rs6820454,rs2377523,rs9400505,rs2365715,rs77126132,rs4703898,rs10840420,rs10042482,rs35997243,rs28361098,rs35006524	0.0406094	47.3579	1.08213	0.924107	1.14875	0.870512
MD in the left superior longitudinal fasciculus	IDP.1643	AD	31	rs67827860,rs2412397,rs55705857,rs742396,rs11746859,rs430114,rs12335452,rs11191770,rs137912621,rs11656743,rs6442409,rs2377523,rs9801466,rs59731356,rs9374289,rs2385887,rs2365715,rs5745850,rs77126132,rs56362600,rs4894803,rs12403837,rs35997243,rs6916149,rs2780902,rs61264398,rs8081606,rs60491498,rs6872579,rs35006524,rs2033924	0.0452867	47.9306	1.0776	0.927984	1.14033	0.876939
MD in the right superior fronto-occipital fasciculus	IDP.1644	AD	8	rs2863994,rs6484437,rs7733216,rs9515201,rs6482355,rs2303865,rs2351524,rs275350	0.0109912	43.5464	1.16382	0.859236	1.30546	0.766014
MD in the right uncinate fasciculus	IDP.1646	AD	6	rs13164785,rs2303865,rs6442409,rs251124,rs76928645,rs793935	0.0140334	74.3656	1.1437	0.874359	1.26605	0.78986
MD in the forceps minor	IDP.1805	AD	19	rs67827860,rs6442409,rs4150197,rs11746859,rs2301597,rs55705857,rs2412397,rs1004763,rs1877034,rs2267161,rs2365715,rs2385887,rs8141150,rs1800814,rs6035893,rs77126132,rs3923388,rs7839194,rs4984741	0.0342364	58.4646	1.08976	0.917631	1.16303	0.859821
MD in the right superior thalamic radiation	IDP.1818	AD	13	rs67827860,rs12571024,rs4685022,rs17460016,rs59731356,rs140244541,rs2412397,rs8067689,rs6062245,rs1877034,rs12524544,rs10042482,rs2342437	0.0185088	45.4634	1.12402	0.889665	1.22803	0.814314
ICVF in the genu of corpus callosum	IDP.1904	AD	30	rs4150197,rs17205972,rs2018980,rs1333037,rs77126132,rs55705857,rs2267161,rs2412397,rs34494851,rs2365715,rs7155,rs11746859,rs4871013,rs2385887,rs2780895,rs11128657,rs2382944,rs1800814,rs140854442,rs5753609,rs114558084,rs35404558,rs6578519,rs7548345,rs4150236,rs3859439,rs1887315,rs11068773,rs2047071,rs7734077	0.0681114	76.3154	1.06284	0.940876	1.11302	0.898456
ICVF in the body of corpus callosum	IDP.1905	AD	30	rs10052710,rs4150221,rs77126132,rs2018980,rs2267161,rs55705857,rs11746859,rs2412397,rs113882147,rs2365715,rs6475604,rs4871013,rs2385887,rs5745823,rs34494851,rs2232170,rs9487744,rs140854442,rs2382944,rs2978098,rs9314420,rs2780818,rs3780,rs71318332,rs142951665,rs3910909,rs76070960,rs10502587,rs231237,rs12335452	0.0706012	79.3169	1.06169	0.941896	1.1109	0.900169
ICVF in the fornix	IDP.1906	AD	20	rs17205972,rs4150221,rs77126132,rs679038,rs2267161,rs2365715,rs11746859,rs2412397,rs1004763,rs10039529,rs55705857,rs13225457,rs4871013,rs2956049,rs9739560,rs2780818,rs6531779,rs117078265,rs12511894,rs3910910	0.050208	82.819	1.07356	0.931477	1.13283	0.882748
ICVF in the posterior limb of the right internal capsule	IDP.1920	AD	28	rs17205972,rs2780818,rs2237076,rs2267161,rs55705857,rs74504435,rs2956049,rs2157719,rs11746859,rs62433359,rs10039529,rs2365715,rs2071020,rs72762452,rs11055034,rs4685022,rs1001453,rs7105652,rs2377523,rs2412397,rs4078085,rs79748582,rs11708828,rs12299431,rs6592081,rs2247168,rs8127658,rs1476505	0.0513513	60.561	1.07271	0.932218	1.13125	0.883981
ICVF in the right superior corona radiata	IDP.1926	AD	29	rs13164785,rs76771822,rs62324288,rs11746859,rs9608859,rs55705857,rs5745823,rs2385888,rs71318332,rs2365715,rs72762452,rs13265546,rs1800814,rs8064704,rs77126132,rs5753618,rs2377523,rs202393,rs7752077,rs4685022,rs2780818,rs59246405,rs11191770,rs4150221,rs10840420,rs5995529,rs8081606,rs2978098,rs112358314	0.0507179	57.7111	1.07318	0.931811	1.13211	0.883303
ICVF in the left posterior corona radiata	IDP.1929	AD	24	rs67827860,rs76771822,rs9739560,rs11746859,rs71318332,rs62324288,rs59731356,rs11867339,rs6452466,rs11912649,rs2978101,rs7260586,rs55705857,rs5753615,rs6921229,rs36176694,rs35531639,rs2303696,rs1476505,rs2377523,rs12603813,rs4150221,rs6062264,rs6531779	0.0416277	56.7018	1.08108	0.925005	1.14679	0.871999
ICVF in the right cingulum cingulate gyrus part	IDP.1936	AD	29	rs67827860,rs77126132,rs11746859,rs2412397,rs11128657,rs2267161,rs2864881,rs2385888,rs55705857,rs2978098,rs1004763,rs4150197,rs75385517,rs1800814,rs2780818,rs3780,rs2108393,rs564398,rs2303865,rs3795736,rs12935657,rs7752077,rs75563007,rs62086903,rs3750309,rs10513794,rs73125616,rs2080585,rs11169312	0.055382	63.3294	1.06992	0.934647	1.12609	0.888032
ICVF in the left cingulum cingulate gyrus part	IDP.1937	AD	27	rs67827860,rs2591453,rs55705857,rs4150221,rs2412397,rs2385887,rs77126132,rs2267161,rs6442411,rs1004763,rs1693560,rs2365715,rs2780818,rs679038,rs9801322,rs11233253,rs6701558,rs3750309,rs12935657,rs1887315,rs8079937,rs4540651,rs2303865,rs75563007,rs152234,rs114560151,rs11866415	0.0507607	62.045	1.07315	0.931838	1.13206	0.883349
ICVF in the right superior longitudinal fasciculus	IDP.1942	AD	28	rs67827860,rs55705857,rs2412397,rs11746859,rs11068773,rs74504435,rs2267161,rs2780818,rs4150221,rs1004763,rs2365715,rs2978101,rs2385887,rs12335452,rs71318332,rs11656743,rs374564,rs9801466,rs9487744,rs4838429,rs6442409,rs8081606,rs12935657,rs56362600,rs17144197,rs174054,rs35997243,rs8141150	0.0580499	68.9478	1.06824	0.936117	1.12298	0.890487
ICVF in the left superior longitudinal fasciculus	IDP.1943	AD	27	rs67827860,rs55705857,rs11746859,rs2412397,rs2267161,rs74504435,rs2301597,rs11068773,rs3776089,rs2780818,rs2385887,rs1004763,rs2365715,rs12335452,rs202393,rs9801466,rs2377523,rs71318332,rs2978101,rs9487744,rs11656743,rs3744028,rs79748582,rs4685022,rs17144112,rs1800282,rs174054	0.0583486	71.8945	1.06806	0.936275	1.12265	0.890752
ICVF in the left tapetum	IDP.1949	AD	5	rs17205972,rs72828807,rs34667300,rs4150221,rs9487729	0.0109207	69.2264	1.16439	0.858816	1.30658	0.765356
ICVF in the forceps major	IDP.1960	AD	21	rs67827860,rs3776089,rs2267161,rs2385887,rs77126132,rs55705857,rs2591453,rs7216587,rs2365715,rs11068773,rs2412397,rs599452,rs6062264,rs2978102,rs6531779,rs13225457,rs71318332,rs1004763,rs12335452,rs11867339,rs2956042	0.0472459	73.9864	1.07592	0.929439	1.1372	0.879355
ICVF in the forceps minor	IDP.1961	AD	31	rs67827860,rs4150221,rs2591453,rs55705857,rs2018980,rs2412397,rs113882147,rs2267161,rs77126132,rs2365715,rs599452,rs2385887,rs6442411,rs1693560,rs10513794,rs11068773,rs11777835,rs2303865,rs113985803,rs17072993,rs17144197,rs8141150,rs142181534,rs2780895,rs1204708,rs7590302,rs8081606,rs546308,rs2382944,rs9297644,rs35006524	0.069442	75.3992	1.06222	0.941428	1.11187	0.899383
OD in the right cerebral peduncle	IDP.1991	AD	8	rs10086303,rs179570,rs139424671,rs4428180,rs150326586,rs470279,rs34161718,rs2071020	0.0121409	48.1557	1.15529	0.865585	1.28868	0.775987
OD in the left posterior corona radiata	IDP.2004	AD	6	rs17205972,rs9308343,rs7784066,rs4396807,rs1607232,rs2384049	0.00740324	38.968	1.20304	0.831225	1.38373	0.722682
OD in the right acoustic radiation	IDP.2026	AD	1	rs4390169	0.00104188	32.6992	1.63682	0.61094	2.37682	0.42073
OD in the right inferior fronto-occipital fasciculus	IDP.2038	AD	4	rs17205972,rs34457487,rs7111970,rs2798414	0.00490495	38.6308	1.25496	0.796838	1.49036	0.670979
OD in the left inferior longitudinal fasciculus	IDP.2039	AD	4	rs13164785,rs1053739,rs7935166,rs28810495	0.00478406	37.6741	1.25854	0.794569	1.49784	0.667626
ISOVF in the anterior limb of the right internal capsule	IDP.2068	AD	12	rs10786772,rs2351524,rs11014504,rs1292057,rs4428180,rs663853,rs12146713,rs12875271,rs7314654,rs464218,rs4738826,rs275350	0.014491	38.4047	1.14125	0.876229	1.2613	0.792831
ISOVF in the right external capsule	IDP.2084	AD	9	rs7196814,rs10980634,rs9308343,rs17205972,rs140244541,rs10883908,rs4861613,rs459280,rs2780818	0.0157447	55.7124	1.13514	0.880947	1.24946	0.800346
