# Supplementary material for: Bidirectional causal relationships between plasma proteins, neuroimaging metrics and risk of Alzheimer's disease
Source: J Prev Alzheimers Dis. 2026 Jun 10;13(8):100619. doi: 10.1016/j.tjpad.2026.100619 (PMC13273828; doi:10.1016/j.tjpad.2026.100619)
Supplement: Supplementary file 7 — Supplementary Table 7: Forward MR analysis results. [file mmc7.xlsx]

## Sheet: Sheet1
Note: Causal effects estimated using 5 two-sample MR methods (IVW, MR-RAPS, weighted median, weighted mode and MR-Egger). All statistical tests were two-sided. P value < 4.49 × 10-5 after Bonferroni correction was considered significant.
Exposure (IDP)	IDP ID	Outcome	IVs N	IVW				MR-RAPS				Weighted Median				Weighted Mode				MR-Egger				Wald ratio
				Estimate (OR)	95% lower CI	95% upper CI	P value	Estimate (OR)	95% lower CI	95% upper CI	P value	Estimate (OR)	95% lower CI	95% upper CI	P value	Estimate (OR)	95% lower CI	95% upper CI	P value	Estimate (OR)	95% lower CI	95% upper CI	P value	Estimate (OR)	95% lower CI	95% upper CI	P value
Volume of the right thalamus	IDP.0012	AD	7	0.868784	0.800337	0.911884	0.00951264	0.898343	0.725257	1.32412	0.317015	0.860168	0.7567	1.06284	0.416374	1.42188	0.75067	2.69324	0.177776	1.73	0.18	16.67	0.405	NA	NA	NA	NA
MD in the body of corpus callosum	IDP.1605	AD	12	0.895773	0.812776	0.987245	0.026503	0.893054	0.805453	0.990181	0.0317677	0.889504	0.778497	1.01634	0.0851273	0.893499	0.749476	1.0652	0.186159	0.96	0.7	1.3	0.753	NA	NA	NA	NA
Thickness of the right entorhinal cortex	IDP.1059	AD	15	0.911709	0.839063	0.990644	0.0291173	0.909092	0.832663	0.992535	0.0334009	0.890246	0.791781	1.00096	0.0518922	0.902735	0.750693	1.08557	0.253848	0.87	0.63	1.2	0.369	NA	NA	NA	NA
MD in the fornix	IDP.1606	AD	4	1.20859	1.00675	1.45089	0.0421338	1.21061	0.993697	1.47488	0.0577976	1.23585	1.00677	1.51705	0.0429201	1.24043	0.815335	1.88717	0.20075	0.88	0.03	22.46	0.882	NA	NA	NA	NA
MD in the right uncinate fasciculus	IDP.1646	AD	5	1.13016	1.00429	1.27181	0.0422575	1.12677	0.995374	1.27551	0.0591996	1.10523	0.958458	1.27447	0.168722	1.10418	0.856315	1.42378	0.339998	1.16	0.64	2.1	0.494	NA	NA	NA	NA
FA in the fornix	IDP.1456	AD	6	0.897144	0.807507	0.992732	0.0432852	0.897284	0.803422	1.00211	0.054534	0.90875	0.797734	1.03522	0.150047	0.917438	0.746415	1.12765	0.332021	1	0.7	1.43	0.992	NA	NA	NA	NA
Cortical surface area of the total left hemisphere	IDP.0648	AD	19	0.931035	0.879424	0.993613	0.0441231	0.926308	0.851242	1.00799	0.0758424	0.956072	0.856516	1.0672	0.4233	0.9826	0.801426	1.20473	0.858437	1.03	0.69	1.53	0.869	NA	NA	NA	NA
Cortical surface area of the left entorhinal cortex	IDP.0653	AD	14	0.931194	0.886945	0.975447	0.00926593	0.929206	0.851379	1.01415	0.0999228	0.910199	0.812543	1.01959	0.104176	0.910073	0.764143	1.08387	0.265028	0.86	0.62	1.19	0.322	NA	NA	NA	NA
Thickness of the left total hemisphere	IDP.1020	AD	28	0.942242	0.894325	0.989101	0.0384818	0.949046	0.88835	1.01389	0.120923	0.934175	0.849966	1.02673	0.157733	0.905484	0.782017	1.04844	0.175976	0.84	0.69	1.02	0.0768	NA	NA	NA	NA
MD in the right superior thalamic radiation	IDP.1818	AD	13	0.933477	0.850968	1.02399	0.144848	0.928018	0.84187	1.02298	0.132862	0.919547	0.805008	1.05038	0.216548	0.88573	0.733011	1.07027	0.187711	0.78	0.55	1.11	0.153	NA	NA	NA	NA
MD in the retrolenticular part of the right internal capsule	IDP.1622	AD	18	0.947244	0.876294	1.02394	0.172423	0.946485	0.871726	1.02766	0.190141	0.913042	0.820488	1.01604	0.0952647	0.904093	0.776409	1.05278	0.180345	0.88	0.68	1.12	0.271	NA	NA	NA	NA
OD in the left posterior corona radiata	IDP.2004	AD	6	1.10101	0.952164	1.27312	0.194105	1.10493	0.946716	1.28959	0.205679	1.14511	0.960077	1.3658	0.131835	1.1576	0.801525	1.67187	0.353035	1.42	0.32	6.22	0.547	NA	NA	NA	NA
MO in the right cerebral peduncle	IDP.1541	AD	8	0.906273	0.777681	1.05613	0.207478	0.909204	0.781991	1.05711	0.215805	0.901201	0.755353	1.07521	0.248126	0.81472	0.547602	1.21214	0.262114	1.24	0.59	2.6	0.503	NA	NA	NA	NA
MD in the genu of corpus callosum	IDP.1604	AD	17	0.95253	0.882483	1.02814	0.212045	0.953177	0.879742	1.03274	0.241042	0.940294	0.847444	1.04332	0.245817	0.917375	0.787022	1.06932	0.250316	0.94	0.71	1.25	0.655	NA	NA	NA	NA
ISOVF in the right external capsule	IDP.2084	AD	9	0.939893	0.85192	1.03695	0.21634	0.933741	0.842299	1.03511	0.192324	0.892562	0.783515	1.01679	0.0873374	0.888796	0.728241	1.08475	0.209565	0.92	0.58	1.47	0.698	NA	NA	NA	NA
MD in the right superior corona radiata	IDP.1626	AD	23	0.958805	0.894359	1.02789	0.236018	0.957635	0.889914	1.03051	0.247331	0.964887	0.876498	1.06219	0.465883	0.982098	0.838963	1.14965	0.814219	0.86	0.67	1.11	0.228	NA	NA	NA	NA
Cortical surface area of the right isthmus-cingulate cortex	IDP.0691	AD	5	1.09557	0.935067	1.28361	0.258767	1.09365	0.924508	1.29373	0.296343	1.04631	0.852497	1.2842	0.664903	1.03056	0.712896	1.48977	0.831712	0.94	0.37	2.41	0.843	NA	NA	NA	NA
FA in the right cingulum cingulate gyrus part	IDP.1486	AD	11	0.954217	0.912667	0.985963	0.0380831	1.05506	0.943289	1.18008	0.348181	1.02893	0.888042	1.19216	0.704277	0.931083	0.688139	1.2598	0.610209	1.48	0.97	2.24	0.063	NA	NA	NA	NA
FA in the left cingulum cingulate gyrus part	IDP.1487	AD	12	0.89764	0.831919	0.972952	0.0289491	1.05218	0.942283	1.1749	0.366134	1.00154	0.874502	1.14703	0.982257	0.973983	0.741296	1.27971	0.835574	1.55	0.97	2.49	0.0641	NA	NA	NA	NA
Volume of the white matter hyperintensities	IDP.0179	AD	6	1.08575	1.0234	1.21664	0.0319464	1.09123	0.929824	1.28066	0.285039	1.06935	0.880215	1.29912	0.499563	1.06748	0.762004	1.49541	0.639652	1.12	0.46	2.68	0.743	NA	NA	NA	NA
Volume of the right postcentral gyrus	IDP.0397	AD	2	1.05065	0.952699	1.15867	0.322412	1.05067	0.94975	1.16231	0.337381	NA	NA	NA	NA	NA	NA	NA	NA	NA	NA	NA	NA	NA	NA	NA	NA
ICVF in the left posterior corona radiata	IDP.1929	AD	24	1.0295	0.967616	1.09533	0.358029	1.02946	0.964613	1.09866	0.38177	1.04252	0.957525	1.13506	0.337212	1.08803	0.96102	1.23183	0.173073	1.11	0.92	1.34	0.254	NA	NA	NA	NA
ISOVF in the anterior limb of the right internal capsule	IDP.2068	AD	12	1.05923	0.95508	1.17474	0.275859	0.953855	0.853491	1.06602	0.404916	0.971516	0.844295	1.11791	0.686557	1.06318	0.817062	1.38344	0.618692	1.21	0.65	2.24	0.511	NA	NA	NA	NA
Volume of the right isthmus-cingulate cortex	IDP.0385	AD	2	1.05531	0.950954	1.17111	0.310893	0.897615	0.689587	1.1684	0.421981	NA	NA	NA	NA	NA	NA	NA	NA	NA	NA	NA	NA	NA	NA	NA	NA
ICVF in the right cingulum cingulate gyrus part	IDP.1936	AD	29	1.02347	0.969849	1.08006	0.398138	1.02542	0.969283	1.0848	0.382216	1.06411	0.984628	1.15001	0.116674	1.07034	0.960823	1.19233	0.207614	1.09	0.94	1.26	0.268	NA	NA	NA	NA
ICVF in the right superior corona radiata	IDP.1926	AD	29	1.02432	0.968383	1.08349	0.401655	1.02657	0.96792	1.08878	0.382266	1.04695	0.96922	1.13092	0.243732	1.05164	0.940099	1.1764	0.365508	1.12	0.95	1.32	0.183	NA	NA	NA	NA
FA in the retrolenticular part of the right internal capsule	IDP.1472	AD	8	1.04737	0.934099	1.17437	0.428047	1.05365	0.934042	1.18858	0.395275	1.03733	0.895794	1.20122	0.624372	1.14462	0.911238	1.43777	0.204039	1.24	0.78	1.99	0.297	NA	NA	NA	NA
FA in the genu of corpus callosum	IDP.1454	AD	14	0.970015	0.886734	1.06112	0.506225	0.969379	0.88178	1.06568	0.519845	0.942673	0.828606	1.07244	0.36964	0.940974	0.742605	1.19233	0.588209	1.22	0.76	1.97	0.376	NA	NA	NA	NA
FA in the forceps minor	IDP.1511	AD	23	0.979137	0.918198	1.04412	0.520154	0.981781	0.91789	1.05012	0.592255	0.986163	0.899458	1.08123	0.766658	0.98259	0.838714	1.15115	0.820173	1.06	0.86	1.31	0.544	NA	NA	NA	NA
ICVF in the forceps major	IDP.1960	AD	21	1.01888	0.961391	1.07981	0.527866	1.01966	0.959714	1.08336	0.528748	1.0226	0.940999	1.11128	0.598389	1.05637	0.944254	1.18179	0.320137	1.12	0.95	1.32	0.165	NA	NA	NA	NA
MO in the middle cerebellar peduncle	IDP.1527	AD	12	0.969442	0.876553	1.07217	0.545899	0.968508	0.870353	1.07773	0.557251	0.982025	0.856719	1.12566	0.79453	0.873918	0.699572	1.09171	0.209469	0.85	0.5	1.44	0.514	NA	NA	NA	NA
MD in the left posterior corona radiata	IDP.1629	AD	20	0.97881	0.908364	1.05472	0.574109	0.978763	0.904656	1.05894	0.593086	0.963297	0.86704	1.07024	0.486322	0.925761	0.794378	1.07887	0.304718	0.84	0.66	1.08	0.16	NA	NA	NA	NA
FA in the body of corpus callosum	IDP.1455	AD	9	0.969142	0.867486	1.08271	0.579304	0.969271	0.862696	1.08901	0.599465	0.983957	0.844711	1.14616	0.835428	1.09904	0.816208	1.47989	0.48508	1.23	0.66	2.28	0.46	NA	NA	NA	NA
MD in the right superior fronto-occipital fasciculus	IDP.1644	AD	8	1.03952	0.904296	1.19496	0.585674	1.02955	0.89184	1.18851	0.691028	0.95838	0.811137	1.13235	0.617419	0.930395	0.679468	1.27399	0.604119	0.6	0.19	1.91	0.318	NA	NA	NA	NA
MO in the left cerebral peduncle	IDP.1542	AD	8	0.966359	0.85185	1.09626	0.594881	0.961277	0.841095	1.09863	0.562208	0.963812	0.811211	1.14512	0.675125	0.934195	0.671764	1.29915	0.640407	1.04	0.6	1.81	0.864	NA	NA	NA	NA
Thickness of the right fusiform gyrus	IDP.1060	AD	5	1.05285	0.856237	1.2946	0.625329	1.0464	0.854529	1.28136	0.660748	0.974991	0.757692	1.25461	0.843931	0.983202	0.597324	1.61836	0.929345	0.7	0.27	1.77	0.304	NA	NA	NA	NA
ICVF in the posterior limb of the right internal capsule	IDP.1920	AD	28	1.01337	0.958539	1.07134	0.639825	1.01515	0.957738	1.076	0.612723	0.993579	0.917451	1.07602	0.874143	1.03665	0.908984	1.18225	0.578751	1.02	0.86	1.2	0.839	NA	NA	NA	NA
ICVF in the body of corpus callosum	IDP.1905	AD	30	1.01114	0.964209	1.06036	0.647709	1.00962	0.960895	1.06082	0.704341	0.98778	0.919771	1.06082	0.735498	0.99404	0.911064	1.08457	0.889414	1.02	0.9	1.15	0.795	NA	NA	NA	NA
OD in the right inferior fronto-occipital fasciculus	IDP.2038	AD	4	1.04004	0.870318	1.24287	0.665785	1.05105	0.870435	1.26913	0.604788	1.08966	0.882914	1.34481	0.423765	1.12286	0.693315	1.81854	0.50001	2.59	0.18	36.54	0.262	NA	NA	NA	NA
MD in the left superior longitudinal fasciculus	IDP.1643	AD	31	0.987168	0.930598	1.04718	0.667962	0.9872	0.927888	1.0503	0.683638	1.00786	0.925466	1.09758	0.857282	0.994041	0.859569	1.14955	0.933631	0.9	0.75	1.09	0.271	NA	NA	NA	NA
MD in the forceps minor	IDP.1805	AD	19	0.985533	0.920097	1.05562	0.6776	0.986066	0.917621	1.05962	0.702234	0.957893	0.868662	1.05629	0.388516	0.919977	0.810547	1.04418	0.18337	0.81	0.66	1	0.0493	NA	NA	NA	NA
Cortical surface area of the right caudal anterior-cingulate cortex	IDP.0684	AD	7	0.971091	0.838331	1.12487	0.695707	0.970211	0.829247	1.13514	0.705765	0.938272	0.790556	1.11359	0.465996	0.912951	0.670972	1.2422	0.496523	0.79	0.35	1.75	0.472	NA	NA	NA	NA
OD in the right cerebral peduncle	IDP.1991	AD	8	1.02255	0.911248	1.14745	0.70449	1.02706	0.909795	1.15944	0.665994	1.03653	0.893219	1.20284	0.636484	1.08986	0.843627	1.40796	0.452981	1.2	0.81	1.8	0.299	NA	NA	NA	NA
MD in the left cingulum cingulate gyrus part	IDP.1637	AD	16	0.986495	0.918687	1.05931	0.708226	0.983876	0.913316	1.05989	0.668555	0.960973	0.871617	1.05949	0.424025	0.943521	0.828544	1.07445	0.355415	0.85	0.69	1.04	0.107	NA	NA	NA	NA
Volume of the left thalamus	IDP.0011	AD	9	0.979544	0.864259	1.11021	0.746301	0.979202	0.856964	1.11888	0.757367	0.975526	0.832259	1.14345	0.759777	0.912645	0.689295	1.20836	0.474161	0.93	0.53	1.61	0.761	NA	NA	NA	NA
FA in the left posterior thalamic radiation	IDP.1481	AD	14	0.986813	0.894507	1.08864	0.791057	0.985122	0.885657	1.09576	0.782528	0.978688	0.860526	1.11308	0.742796	1.08942	0.899199	1.31989	0.352534	1.3	0.95	1.76	0.092	NA	NA	NA	NA
ICVF in the left superior longitudinal fasciculus	IDP.1943	AD	27	1.00518	0.954264	1.0588	0.845656	1.00657	0.953495	1.06261	0.812632	0.990043	0.918354	1.06733	0.794144	1.01244	0.89404	1.14651	0.839712	1.06	0.9	1.25	0.454	NA	NA	NA	NA
ICVF in the right superior longitudinal fasciculus	IDP.1942	AD	28	1.00378	0.952817	1.05747	0.887155	1.00356	0.950481	1.0596	0.898	0.988794	0.913626	1.07014	0.779955	0.996039	0.872302	1.13733	0.951501	1.02	0.88	1.19	0.778	NA	NA	NA	NA
ICVF in the fornix	IDP.1906	AD	20	0.996061	0.940951	1.0544	0.8919	0.99678	0.93944	1.05762	0.915024	0.984001	0.911476	1.0623	0.679693	1.03785	0.931608	1.1562	0.480307	1.12	0.96	1.31	0.142	NA	NA	NA	NA
ICVF in the genu of corpus callosum	IDP.1904	AD	30	1.00304	0.954849	1.05367	0.903697	1.00318	0.953014	1.05599	0.903464	1.03288	0.961942	1.10906	0.372817	1.04062	0.950994	1.13869	0.373361	1.09	0.95	1.24	0.215	NA	NA	NA	NA
ICVF in the left cingulum cingulate gyrus part	IDP.1937	AD	27	0.997358	0.943078	1.05476	0.926163	0.998037	0.941286	1.05821	0.947541	0.996942	0.92101	1.07913	0.939595	1.04988	0.938871	1.17401	0.378836	1.17	0.99	1.38	0.0581	NA	NA	NA	NA
ICVF in the forceps minor	IDP.1961	AD	31	0.998046	0.951433	1.04694	0.936127	0.999737	0.9511	1.05086	0.99175	1.00493	0.939253	1.0752	0.886578	1.06641	0.967787	1.17509	0.186101	1.12	0.98	1.27	0.0878	NA	NA	NA	NA
Thickness of the left inferior temporal gyrus	IDP.1028	AD	3	0.991434	0.778879	1.262	0.944292	0.996558	0.787575	1.26099	0.977089	1.03818	0.773126	1.3941	0.803268	1.08778	0.486113	2.43414	0.697109	0.44	0.000369	527	0.381	NA	NA	NA	NA
Thickness of the right inferior temporal gyrus	IDP.1062	AD	5	1.00542	0.832487	1.21429	0.955208	0.994235	0.82504	1.19813	0.951564	0.95954	0.760607	1.2105	0.727526	0.960174	0.598621	1.5401	0.822987	0.56	0.18	1.71	0.196	NA	NA	NA	NA
FA in the anterior limb of the right internal capsule	IDP.1468	AD	14	1.0023	0.910357	1.10352	0.962713	0.994744	0.898728	1.10102	0.918951	0.978538	0.85487	1.1201	0.752967	0.946397	0.748436	1.19672	0.620529	1.07	0.69	1.66	0.753	NA	NA	NA	NA
Thickness of the right frontal pole	IDP.1085	AD	1	NA	NA	NA	NA	0.968229	0.555735	1.6869	0.90925	NA	NA	NA	NA	NA	NA	NA	NA	NA	NA	NA	NA	0.968229	0.5786	1.62023	0.902177
OD in the right acoustic radiation	IDP.2026	AD	1	NA	NA	NA	NA	0.98691	0.653425	1.49059	0.950059	NA	NA	NA	NA	NA	NA	NA	NA	NA	NA	NA	NA	0.98691	0.672748	1.44778	0.946267
Volume of the right caudal anterior-cingulate cortex	IDP.0378	AD	1	NA	NA	NA	NA	0.993217	0.647977	1.5224	0.975082	NA	NA	NA	NA	NA	NA	NA	NA	NA	NA	NA	NA	0.993217	0.668559	1.47553	0.973114
Volume of the right frontal pole	IDP.0407	AD	1	NA	NA	NA	NA	0.90313	0.593782	1.37364	0.633922	NA	NA	NA	NA	NA	NA	NA	NA	NA	NA	NA	NA	0.90313	0.612764	1.33109	0.60666
