# Supplementary material for: Bidirectional causal relationships between plasma proteins, neuroimaging metrics and risk of Alzheimer's disease
Source: J Prev Alzheimers Dis. 2026 Jun 10;13(8):100619. doi: 10.1016/j.tjpad.2026.100619 (PMC13273828; doi:10.1016/j.tjpad.2026.100619)
Supplement: Supplementary file 8 — Supplementary Table 8: Association between plasma proteins and brain structures. [file mmc8.xlsx]

## Sheet: Sheet2
Proteins	Beta	FDR	Measurement
COX6B1	-0.24486	4.50265e-08	area
FCGR2A	0.146116	2.23693e-07	area
CLU	-0.129267	3.32554e-07	area
CTSO	-0.218985	3.32554e-07	area
HSPB6	-0.224714	3.32554e-07	area
HAO1	-0.244258	5.72784e-07	area
KYAT1	-0.177142	5.72784e-07	area
CDC25A	0.146822	8.92197e-07	area
NARS1	0.141701	2.37843e-06	area
IL31	-0.123259	3.97141e-06	area
AFP	0.109235	5.04624e-06	area
DSCAM	0.0801588	5.40682e-06	area
CUZD1	-0.131571	8.06266e-06	area
HMBS	0.147482	8.06266e-06	area
IMPA1	0.094806	8.06266e-06	area
IGFBP7	0.116619	9.24051e-06	area
CDH17	0.0901564	1.27878e-05	area
CD74	0.171901	2.8838e-05	area
FLT3	-0.107612	2.94822e-05	area
ASAH2	0.142816	3.0122e-05	area
IL2RB	-0.122691	3.0122e-05	area
LY96	0.139083	3.02134e-05	area
CLASP1	0.094105	3.28649e-05	area
APPL2	0.152775	4.36843e-05	area
DSG2	0.09706	4.38932e-05	area
CA3	-0.124512	4.64077e-05	area
CLUL1	-0.0954518	4.73998e-05	area
ACRBP	-0.161605	4.89027e-05	area
FUT8	-0.283586	5.03467e-05	area
HSDL2	-0.1071	5.30453e-05	area
KLK10	0.0980295	6.16535e-05	area
CTSL	-0.177077	7.7884e-05	area
IL17RB	0.143352	8.15559e-05	area
CRELD2	-0.132698	9.7976e-05	area
EIF2AK2	0.0949086	9.8445e-05	area
BMP6	0.145873	0.000106674	area
DOK1	-0.151417	0.000107172	area
COL4A4	-0.223445	0.000118182	area
MMUT	0.14233	0.000153477	area
NDRG1	0.132057	0.000201772	area
CD63	-0.152103	0.000254431	area
IRAK4	0.117742	0.000275097	area
DTD1	0.134528	0.000281831	area
FCN1	0.113922	0.000312474	area
CCL21	0.174702	0.000312745	area
FGF20	0.123687	0.000316704	area
GBP6	-0.076362	0.000316704	area
GALNT7	-0.154085	0.000324084	area
GP6	0.0642701	0.000327886	area
AGER	0.0858716	0.000346196	area
GGT1	-0.139188	0.0003532	area
CLEC3B	-0.100504	0.000380785	area
IL22RA1	0.115231	0.000388318	area
DUSP29	-0.113979	0.000412603	area
IL5RA	-0.231296	0.000428819	area
CPA2	-0.142427	0.000440573	area
CHI3L1	-0.101197	0.000501131	area
AKR7L	0.0916288	0.00050257	area
CCL4	-0.128431	0.00050257	area
MPI	0.0836921	0.000538104	area
NCS1	0.115435	0.000538104	area
CD163	-0.224298	0.000543002	area
LAMB1	0.0844195	0.000559156	area
NME1	0.0987385	0.00056161	area
MYO6	-0.118514	0.000564899	area
ADAM15	0.113397	0.000693628	area
KLK15	0.115087	0.000842766	area
AMY2A	-0.11376	0.000944562	area
KHK	0.0844737	0.000998741	area
ADAMTS16	0.0879264	0.00105761	area
DKK3	-0.116477	0.00105761	area
NPC2	0.10058	0.00105761	area
GIGYF2	0.102281	0.00117284	area
ART5	-0.13764	0.00132722	area
FGF7	0.0923101	0.00132977	area
GASK1A	-0.0754333	0.00134347	area
CD302	-0.0791581	0.0015507	area
BNIP2	-0.11198	0.00157455	area
MUC2	0.0756489	0.00157574	area
ECHS1	-0.0707475	0.00157921	area
IL1RL2	-0.0890241	0.00161998	area
MYBPC2	-0.121191	0.00161998	area
BECN1	-0.0799176	0.00164344	area
BRAP	0.0793579	0.00167232	area
FOLR3	-0.090435	0.0016871	area
FGFBP3	-0.170692	0.00173088	area
GFRA1	-0.0983326	0.0017752	area
GABARAPL1	0.0671597	0.00191792	area
CERT	0.089599	0.00209531	area
CCL22	0.101523	0.00210142	area
ITGB7	0.0825788	0.00210735	area
DMD	0.0631718	0.00213409	area
ASPSCR1	0.117442	0.00216157	area
CDH1	-0.0739636	0.00224231	area
CXADR	0.0722808	0.00235953	area
IFNLR1	-0.0997783	0.00235953	area
BCL2L15	-0.0916617	0.00238467	area
FAS	-0.124092	0.00238467	area
EPCAM	0.0983406	0.00241618	area
IMMT	0.0694321	0.00255772	area
LGALS7_LGALS7B	-0.0722158	0.00257719	area
HSPA1A	-0.0739899	0.00263505	area
CARHSP1	0.133198	0.00283446	area
IL1A	0.0678215	0.00291537	area
KRT5	-0.0796243	0.00293174	area
KITLG	0.0877791	0.00298395	area
DEFB103A_DEFB103B	-0.0901738	0.00301131	area
COL1A1	-0.0869137	0.00311095	area
DEFB104A_DEFB104B	0.0704024	0.00319148	area
ACYP1	0.0815775	0.003611	area
MAEA	0.144524	0.00363599	area
A1BG	0.0718876	0.00368483	area
KCNIP4	-0.080359	0.00376277	area
MAPK13	0.109883	0.0039504	area
MTPN	-0.0827543	0.00395921	area
IDS	0.144379	0.00398413	area
MZT1	0.0699727	0.00400133	area
NELL1	0.0943227	0.00410231	area
MTDH	0.0731851	0.00417799	area
CHP1	-0.0565078	0.00427632	area
NOTCH2	0.0814629	0.0044228	area
BCHE	0.099825	0.00447373	area
AMIGO1	-0.0942618	0.00449301	area
EPPK1	-0.0667064	0.00449993	area
AMPD3	-0.0602091	0.00459963	area
ALPI	-0.156446	0.0046275	area
GLI2	0.0727078	0.00479353	area
KIR2DL2	0.0705467	0.00493375	area
CRTAP	0.0999584	0.00502286	area
CHGA	0.114387	0.00561091	area
GRHPR	0.0789831	0.0059188	area
NRN1	-0.0786725	0.00607107	area
ARHGAP45	-0.0921854	0.00616846	area
DCBLD2	-0.0953659	0.0062835	area
KLK11	0.0861338	0.00631301	area
CASP8	0.0688824	0.00633168	area
MXRA8	0.0869182	0.00633411	area
FAP	0.0773895	0.00636001	area
APOA1	0.0682025	0.00648059	area
KIR3DL1	-0.130694	0.00674152	area
KLHL41	0.107619	0.00714701	area
GIMAP8	-0.0873546	0.00758454	area
COL9A1	0.0718745	0.00771973	area
HNF1A	0.0677909	0.00796214	area
ADAM12	-0.0753301	0.00799923	area
DEFB116	-0.0725876	0.00799923	area
CHGB	0.0789957	0.00813002	area
CTSV	-0.143495	0.00815462	area
CLSTN1	0.0716166	0.00826205	area
DNAJB8	-0.0810899	0.00837025	area
MAPK9	-0.069748	0.00837025	area
NFASC	-0.0800335	0.00904228	area
MMP7	0.0760422	0.00907453	area
ARAF	0.14695	0.00917221	area
CDH23	-0.104227	0.00922855	area
BLNK	0.108433	0.00938133	area
ATXN2L	0.0829734	0.00964299	area
GSTP1	0.0948331	0.00985534	area
APOE	-0.0675927	0.0102181	area
CHRDL1	-0.107841	0.0109686	area
B4GAT1	-0.110405	0.0109858	area
CSF1	-0.103536	0.0110072	area
LILRA4	0.0652078	0.0110072	area
FBLN2	-0.0631987	0.0110253	area
NFATC1	-0.0710155	0.0113142	area
CD164	-0.112999	0.0113877	area
CFHR4	0.0956917	0.0114943	area
AZU1	0.0708996	0.0117587	area
DPP6	0.0658407	0.0117587	area
IGDCC4	0.103134	0.0117587	area
DTNB	-0.0674922	0.0118568	area
ERBB3	0.0951702	0.0120624	area
CD28	-0.0827538	0.0123249	area
CPA1	-0.0713734	0.0123249	area
CLEC4C	0.0877236	0.0134471	area
FOLR2	-0.0712201	0.0135299	area
MPRIP	0.0797708	0.0135635	area
ASS1	0.109359	0.0145666	area
DNMBP	0.057077	0.0145957	area
CRX	-0.075382	0.0150303	area
C5	-0.0767515	0.0150326	area
CTSS	-0.129397	0.0150491	area
MAP1LC3B2	0.0806584	0.0150631	area
ITPRIP	0.0683039	0.0151023	area
DUOX2	-0.154332	0.0151301	area
CPLX2	0.0996719	0.0152788	area
MAMDC4	0.0649584	0.0153209	area
ADAMTS4	-0.071942	0.0155232	area
CSDE1	-0.0836997	0.0156516	area
APOM	0.0806589	0.0163711	area
MORF4L2	0.0969121	0.0164663	area
MYO9B	0.109357	0.0165991	area
NPTX1	-0.09174	0.0165991	area
CTSD	-0.115096	0.0170052	area
MMP1	0.0631979	0.017202	area
GART	-0.0789122	0.0174455	area
ALPP	0.084019	0.01749	area
LARP1	-0.0821784	0.0176452	area
ARHGAP30	0.0644362	0.017892	area
MAGED1	0.0722545	0.0181809	area
DBNL	-0.0565821	0.0182504	area
DDAH1	0.138599	0.0184521	area
ITGB1	-0.0879396	0.0187587	area
INPP5J	0.0473508	0.018914	area
CD33	0.125746	0.0189767	area
NPHS2	0.0921032	0.0189767	area
MAX	-0.0853705	0.0189817	area
CILP	-0.0637667	0.0191527	area
ART3	0.0738613	0.0195048	area
IL2	-0.126585	0.0195382	area
ARHGEF1	-0.13032	0.0197041	area
MYL4	-0.0895026	0.0197041	area
CASP1	-0.0865064	0.0200622	area
CA9	-0.101804	0.0204723	area
IL1B	-0.0776333	0.0206436	area
GNE	-0.0980951	0.0208107	area
ATP6V1G1	-0.0847074	0.020863	area
ACADSB	0.045166	0.0210298	area
GIT1	-0.0966192	0.0212085	area
CCN5	0.0859309	0.0214846	area
IL12B	-0.162567	0.0214868	area
NGF	0.0674136	0.0219747	area
BCL2L1	0.0730191	0.0224837	area
AKR1C4	-0.108364	0.0232627	area
CIAPIN1	0.0707447	0.0235613	area
B3GNT7	0.11312	0.0236623	area
ECE1	-0.0548363	0.0236816	area
IGBP1	0.0768433	0.0236816	area
BMPER	-0.0775943	0.0237294	area
APCS	-0.0744003	0.024137	area
EIF1AX	0.077643	0.0244755	area
FUCA1	-0.0785133	0.0246261	area
CD300LG	-0.0760878	0.0247762	area
ADRA2A	-0.0885705	0.0248516	area
GATA3	0.055989	0.0248516	area
CCL16	0.0543828	0.0248937	area
IGDCC3	0.0940028	0.0248937	area
IGSF3	0.049158	0.0249676	area
LILRB4	-0.0930997	0.0254577	area
LMNB1	-0.0829443	0.0254577	area
DNAJB2	0.105901	0.02565	area
ASGR2	0.120823	0.0257212	area
GSTM4	0.0974253	0.0258545	area
IGF2R	0.0691823	0.0264815	area
ADGRG2	0.0824254	0.0267683	area
GSAP	-0.0717163	0.0268532	area
LIF	0.0757346	0.0273824	area
LYAR	0.0851541	0.0273824	area
CD177	-0.0389649	0.0274753	area
ERC2	0.0511085	0.0280813	area
NBL1	0.0563933	0.028355	area
FOS	-0.0845169	0.0283984	area
MN1	-0.0710359	0.0290168	area
MED18	0.0733352	0.0292806	area
CCL5	0.0473249	0.0298802	area
LCP1	0.0430028	0.0301293	area
ACP1	0.0544212	0.0306562	area
GSTT2B	0.0767397	0.0307006	area
DGKA	-0.0512954	0.0309357	area
DNAJC21	-0.0528789	0.0310494	area
FES	-0.0805842	0.0310948	area
MYL1	0.063074	0.0311807	area
FLT4	-0.0564211	0.0317193	area
AKT2	0.0581724	0.0327363	area
IL18R1	-0.0622776	0.0327582	area
INHBC	0.0567983	0.0328256	area
HSD11B1	-0.0772622	0.0329433	area
GIPR	0.0654631	0.0330441	area
CD200R1	0.0722356	0.0332839	area
HRG	-0.044374	0.0339798	area
IL13	-0.0590457	0.0339798	area
GHR	-0.0897012	0.034025	area
ADAMTSL5	-0.0718152	0.034779	area
FSHB	0.0535873	0.0361623	area
KLB	0.0679001	0.0363559	area
CLMP	0.0729738	0.0365984	area
IL22	0.0488856	0.0366672	area
MAPRE3	-0.074794	0.0366869	area
ECI2	0.089557	0.0368537	area
DBI	0.0524481	0.0369433	area
ERBB2	-0.0512624	0.0371811	area
NCAM2	0.0703808	0.0372223	area
CADPS	-0.0832854	0.0384452	area
FGR	0.069649	0.0391803	area
CFB	0.0598744	0.0393743	area
GZMH	-0.0508137	0.0396442	area
MATN3	0.07442	0.0400115	area
LPO	0.0659764	0.0401697	area
GFRA2	0.0731259	0.0404575	area
IL2RA	0.0558978	0.0404575	area
COMT	0.0719851	0.0407324	area
ATP6V1F	-0.0988669	0.040887	area
CKMT1A_CKMT1B	-0.0749866	0.0414769	area
ITPA	0.0920214	0.0417602	area
ACP5	0.0616028	0.0421241	area
JUN	-0.0665505	0.0422556	area
DARS1	-0.0647925	0.0428712	area
CXCL9	-0.0856511	0.0436355	area
IL36A	-0.0574697	0.0439863	area
CRYZL1	-0.0653902	0.0441673	area
FURIN	0.0436627	0.0441673	area
IFIT3	0.0616389	0.0447484	area
GID8	0.069827	0.0452257	area
NPR1	-0.0653484	0.0455364	area
LRIG3	0.0664344	0.0462645	area
IL13RA1	0.105164	0.0465019	area
AK2	-0.0775427	0.0466055	area
LONP1	-0.100169	0.0467953	area
ACOX1	-0.0537474	0.0468164	area
FOLR1	0.0745812	0.0471779	area
BGN	-0.0659245	0.0473297	area
HEBP1	0.0476208	0.047479	area
IDI2	0.0507826	0.0478991	area
KLK7	0.0736031	0.0483075	area
IL17RA	-0.0807433	0.0489532	area
FTCD	0.0486724	0.0504584	area
NPY	-0.0608498	0.0507683	area
ENO2	0.0564213	0.05115	area
HARS1	-0.0934423	0.05115	area
HDGFL2	0.0607667	0.0513498	area
CRTAM	-0.0542505	0.0516373	area
INPP1	0.066465	0.0517468	area
DPP10	-0.0517524	0.0521048	area
GOT1	0.0748117	0.0522163	area
LTA4H	-0.0583644	0.0523985	area
FOLH1	0.0508635	0.0524168	area
DDX39A	0.0646199	0.052799	area
MFGE8	0.0504812	0.0534528	area
GNPDA1	0.0750057	0.054559	area
CDH5	0.0465661	0.0550801	area
CTRL	-0.0648708	0.0553551	area
CLEC14A	-0.0695205	0.055777	area
EFNA1	0.059378	0.0558008	area
FOXO3	0.0718183	0.0558766	area
CD244	0.0617582	0.0560201	area
FCER1A	-0.0521593	0.0570012	area
ALDH5A1	-0.0748491	0.057072	area
EXTL1	-0.0741362	0.0575748	area
IL9	0.0590298	0.0579616	area
COL24A1	0.069682	0.0587365	area
C1QTNF9	-0.0565549	0.0588911	area
ECSCR	-0.0655888	0.0593503	area
DDX4	-0.0713739	0.0594032	area
IL34	0.0697415	0.0594032	area
LTBP3	0.0571974	0.0594458	area
AP3S2	0.0433882	0.0598087	area
NAA10	0.0459899	0.0600111	area
GGCT	0.0445126	0.0600699	area
CELA3A	-0.0667121	0.0601171	area
GSTA3	-0.0430922	0.0601548	area
CDNF	-0.11136	0.060777	area
NBN	-0.0641526	0.060777	area
LATS1	0.0655264	0.0613027	area
LACRT	-0.0426237	0.0613296	area
HSPA2	-0.0555519	0.0639113	area
MAP2	-0.0496682	0.0639113	area
NPPC	0.0719007	0.0642364	area
ADGRE2	0.0800072	0.0644363	area
ACVRL1	-0.0705266	0.0644825	area
LRP2BP	-0.0635046	0.0645642	area
MSR1	0.0638205	0.064966	area
KLK3	0.0426739	0.0655764	area
DKKL1	0.046079	0.0668994	area
CRYBB1	-0.0676905	0.0670914	area
BCAT2	0.0466771	0.0671051	area
ADA	0.0507124	0.0688613	area
GAD2	0.0606543	0.0688856	area
FZD8	-0.0613122	0.0694441	area
MMP8	-0.071823	0.0704341	area
CSF3	0.0441762	0.0706087	area
HMGCS1	-0.0483424	0.0708601	area
ITIH4	0.0498445	0.0714741	area
KCTD5	-0.0553712	0.0719137	area
GALNT2	-0.0734778	0.072193	area
AREG	0.0656327	0.0723995	area
CXCL12	0.0529444	0.0724934	area
ITGB6	0.0650959	0.0729166	area
CES3	-0.0502025	0.0731995	area
NLGN2	0.0703122	0.0736382	area
GLA	-0.0434297	0.0778828	area
CD4	-0.0502498	0.0783666	area
GKN1	0.0496219	0.0790489	area
IL4R	0.0604381	0.0804116	area
DIPK1C	0.0411246	0.0804513	area
IL4	0.0493883	0.0804593	area
ELOA	0.0552822	0.0804984	area
CEACAM16	0.061494	0.0808562	area
FCRLB	0.0889336	0.0814398	area
ESAM	-0.0536853	0.0819822	area
ERBIN	-0.0674906	0.0823476	area
LAMP1	-0.0536141	0.0828391	area
ADAM9	-0.0907854	0.084152	area
IL12RB1	0.0525067	0.0842973	area
CALB2	-0.0894833	0.08472	area
CPA4	0.0681078	0.08472	area
HSPG2	-0.0591955	0.0850381	area
MYOC	-0.0484135	0.0851985	area
KIFBP	0.041568	0.0853233	area
LRRFIP1	-0.0731199	0.0855268	area
BCAT1	-0.0617933	0.0868407	area
EVI2B	0.0698689	0.0873746	area
CLSTN2	-0.0619342	0.0875376	area
MAN1A2	0.0526822	0.0875376	area
MCEMP1	0.0553857	0.0876035	area
BATF	-0.0612431	0.0876234	area
MICB_MICA	0.050087	0.0878914	area
CD14	0.0634537	0.0893189	area
CCL13	0.064681	0.0898608	area
ENTPD5	0.0547511	0.0898608	area
DNAJA2	-0.0625353	0.0905227	area
HSD17B14	-0.0483371	0.090528	area
GCC1	-0.0562951	0.0907896	area
FGF2	0.0539642	0.0930445	area
F11	0.0408765	0.0950212	area
MKI67	0.0519314	0.0955725	area
DDHD2	0.0419474	0.0956274	area
BTD	0.0772269	0.0960929	area
LEPR	0.0518976	0.0962336	area
FGF9	0.0608721	0.0974275	area
LEFTY2	-0.0586696	0.0974275	area
C1R	-0.0407068	0.0975388	area
CCND2	-0.0579762	0.0978718	area
EPHB4	0.0675307	0.0979065	area
CA12	-0.0461285	0.0981521	area
GCHFR	-0.0481385	0.0988546	area
IGFBP4	0.039816	0.0988796	area
DENND2B	0.0711413	0.0989491	area
HSBP1	-0.0738818	0.0993255	area
INPPL1	0.0577144	0.0995472	area
ARID3A	-0.0983133	0.0999109	area
DIABLO	-0.0335684	0.100455	area
DCTN1	-0.0520404	0.100697	area
ICAM1	0.0579152	0.100697	area
APOD	-0.0689919	0.101213	area
DPT	-0.0556651	0.101581	area
CINP	0.0517246	0.101816	area
AHSP	-0.0451701	0.102007	area
ARID4B	-0.0720062	0.102396	area
DPP7	0.0678901	0.102554	area
MME	0.05189	0.102572	area
F2	0.0692596	0.10429	area
ESYT2	-0.0470753	0.104746	area
ESM1	0.0459798	0.106416	area
ARNT	0.0767125	0.108083	area
IGLON5	-0.0540733	0.109174	area
DUT	0.0641183	0.109939	area
FGFR4	0.064553	0.11045	area
CLEC1A	0.0727369	0.110801	area
IKZF2	-0.0538219	0.111271	area
ADAMTS13	-0.0546737	0.111497	area
MAP2K6	0.0545892	0.112604	area
CD200	-0.0767699	0.113505	area
LRCH4	-0.0576565	0.113852	area
ADAMTS8	-0.0573442	0.114094	area
HK2	0.0459779	0.114534	area
BRSK2	0.0552201	0.114633	area
CHMP1A	0.0480865	0.114869	area
LZTFL1	-0.0582936	0.114963	area
AKAP12	-0.0372482	0.115053	area
AIDA	0.040674	0.115639	area
C8B	-0.0558794	0.116514	area
HAVCR2	0.0700235	0.116817	area
HSPB1	-0.0427369	0.117436	area
NENF	-0.0653831	0.117436	area
EDAR	-0.0445545	0.117573	area
COMMD9	0.0476818	0.117719	area
FCRL5	-0.0498414	0.119383	area
MPIG6B	0.04029	0.120029	area
GDF2	-0.0435799	0.121133	area
AHSG	-0.0633882	0.123007	area
ANXA11	0.0516708	0.123073	area
ARMCX2	0.064657	0.12406	area
CELSR2	-0.0361926	0.124666	area
ING1	0.0526994	0.124936	area
NDUFS6	0.0432879	0.125496	area
EFCAB2	-0.0397029	0.125568	area
CRTAC1	0.0645849	0.125995	area
BAG6	0.053943	0.126292	area
IL20RA	-0.0383557	0.126339	area
FGFBP1	0.0748299	0.126651	area
INSR	-0.0507976	0.126919	area
HSP90B1	-0.0460055	0.126945	area
NAMPT	-0.0449001	0.127681	area
CRELD1	-0.0610118	0.128149	area
ASAH1	0.0369123	0.129241	area
FGA	0.0722997	0.129337	area
CST7	0.181901	0.130734	area
MAP3K5	0.0544476	0.130786	area
CCL20	0.069904	0.13142	area
IL18RAP	0.0439696	0.132282	area
CTAG1A_CTAG1B	0.0640783	0.132917	area
ARHGEF10	0.0558581	0.133474	area
EPN1	-0.0436155	0.133523	area
COL5A1	0.0452066	0.134179	area
CRIP2	-0.0465135	0.134353	area
HLA-DRA	-0.0529744	0.134439	area
ADAM8	0.0350851	0.135871	area
MAPT	0.0729052	0.136004	area
GALNT5	0.0654696	0.136926	area
MSLN	0.0410733	0.137511	area
ADGRD1	-0.0592302	0.137581	area
AIF1L	0.059477	0.138369	area
INHBB	-0.0935704	0.140028	area
CTSB	-0.0554477	0.140495	area
NGRN	0.0489634	0.14141	area
CDA	0.0377091	0.141985	area
ATG4A	0.0370049	0.142302	area
CNTN4	-0.0657478	0.14379	area
GRAP2	-0.0519677	0.14482	area
MDM1	-0.0346718	0.14482	area
ASRGL1	-0.115421	0.144841	area
HCG22	0.040327	0.146153	area
NFATC3	0.0602013	0.147188	area
DAPK2	0.0531669	0.14745	area
IZUMO1	-0.0514068	0.147675	area
DCTPP1	0.0447058	0.147957	area
IGFBP1	0.0548558	0.148361	area
LRRC37A2	-0.0633275	0.148552	area
SPRING1	0.0175099	0.14944	area
KLK13	-0.0690999	0.150898	area
BPIFB2	0.0571656	0.151161	area
HNRNPUL1	0.0553357	0.151186	area
CRHR1	-0.0477327	0.151813	area
FADD	0.035566	0.151813	area
CEP20	0.0464197	0.152214	area
CORO1A	0.0919729	0.152214	area
DNPEP	-0.0373554	0.153424	area
CKB	-0.0406114	0.153437	area
FDX2	-0.0381536	0.153832	area
MORN4	-0.0388697	0.155698	area
NOS3	0.0494698	0.156842	area
GCG	0.0748455	0.158785	area
MELTF	0.0498548	0.159326	area
NFIC	-0.0462313	0.159623	area
C1QTNF5	0.0593753	0.159705	area
ITGB1BP2	-0.0939765	0.159889	area
COL9A2	0.0908163	0.160254	area
EGFLAM	-0.0323527	0.160471	area
FGF3	-0.0483303	0.161077	area
CD164L2	-0.0686505	0.161561	area
LCN2	0.0640461	0.16178	area
BTN2A1	0.0615988	0.161908	area
ENO1	0.0457363	0.162165	area
GNPDA2	0.0598354	0.163055	area
IL3	0.0378819	0.164386	area
LRRC25	0.0424264	0.164841	area
ATP5IF1	-0.0739134	0.164988	area
NCR3LG1	0.0492903	0.165641	area
CREG1	0.0356826	0.165725	area
KLRF1	-0.0503626	0.166115	area
LPL	0.0509313	0.166115	area
C1QTNF6	0.0412916	0.166278	area
DDI2	-0.0447028	0.167206	area
ARTN	-0.0536398	0.167373	area
CFHR2	0.0891435	0.167511	area
ARG1	-0.0726268	0.167743	area
LAYN	0.0598084	0.167764	area
PSPN	0.0257209	0.168587	area
COL2A1	0.0568755	0.168791	area
TREML2	0.0188581	0.169314	area
MDH1	0.0436411	0.169589	area
DPP4	0.0545171	0.17065	area
CCER2	0.043529	0.170713	area
CPE	-0.0591315	0.171531	area
CLSPN	0.0470787	0.171624	area
ADAMTSL2	0.0297022	0.173347	area
CD160	-0.0499123	0.173914	area
RALY	0.0199353	0.174461	area
ANGPTL2	0.0321024	0.17477	area
B4GALT1	-0.0423749	0.17622	area
MCTS1	0.064576	0.17622	area
ANK2	0.0410001	0.176725	area
CD99	-0.0335869	0.176825	area
ISM1	0.10484	0.179239	area
RCOR1	-0.0201017	0.179456	area
GCNT1	0.0536464	0.18028	area
IGFBPL1	-0.0567224	0.180485	area
HDAC8	-0.0506037	0.182002	area
IGFBP2	0.0530998	0.182598	area
LRRC59	0.0458171	0.183055	area
CFP	-0.0467338	0.183163	area
IL1R2	0.0518484	0.183163	area
KRT18	0.0412057	0.184391	area
IRAK1	0.054347	0.184943	area
APOH	-0.0373359	0.18499	area
MTSS2	-0.037872	0.185085	area
ATP1B4	-0.0407547	0.185285	area
FSTL1	0.03802	0.185496	area
CCAR2	0.0486927	0.185758	area
CD226	0.0780475	0.185831	area
MOG	-0.0444281	0.185951	area
SMARCA2	0.0196906	0.186061	area
AFAP1	0.0464545	0.186505	area
LY6D	-0.0288613	0.187189	area
HIP1R	0.0476932	0.187528	area
IL7	0.0461535	0.188044	area
BANK1	0.0560611	0.188065	area
DCTN2	0.0376478	0.188065	area
LYPD1	0.0457561	0.188065	area
MRPL24	0.0503778	0.188675	area
CDK5RAP3	0.0615723	0.188815	area
GPC1	-0.0623855	0.188997	area
LRP2	0.0645175	0.190165	area
GSR	-0.0475341	0.191146	area
CPOX	0.061874	0.191732	area
CD46	0.0337121	0.191851	area
IL18BP	0.0520672	0.192132	area
PFDN2	0.0194346	0.192403	area
IVD	-0.0392779	0.192484	area
CXCL13	-0.064236	0.19429	area
GHRHR	-0.0341684	0.196008	area
NELL2	0.0379053	0.19619	area
BPIFB1	0.056466	0.196282	area
CEP350	-0.0525207	0.196889	area
GPKOW	0.057448	0.196889	area
CLEC4D	0.0631527	0.197388	area
VWA5A	-0.0170329	0.19762	area
MYH9	-0.0462579	0.197785	area
JAM3	-0.0361339	0.198643	area
BAG3	-0.0832111	0.198987	area
FGF12	-0.0563738	0.199623	area
ATXN2	0.0491339	0.199853	area
CD82	0.0540229	0.200933	area
LYN	-0.0447801	0.201348	area
FABP4	0.0404758	0.20208	area
HMMR	-0.0561845	0.20208	area
PDE4D	-0.0214914	0.202209	area
CREBZF	0.0567461	0.202815	area
CEND1	0.0404046	0.203327	area
FGFR2	-0.0642883	0.203614	area
RPS10	-0.0215263	0.203974	area
FIS1	-0.0502309	0.204099	area
FRMD7	-0.0328736	0.20552	area
DNPH1	0.0499584	0.205927	area
IDO1	0.0417222	0.206316	area
SOX2	-0.0217858	0.207555	area
AIF1	0.0582161	0.207812	area
STX16	0.0184238	0.209003	area
CD70	0.0574078	0.209157	area
COCH	-0.0598164	0.209551	area
CDH6	0.0442098	0.212088	area
EIF5A	0.0482176	0.21271	area
NAGA	0.0472934	0.21366	area
IL6ST	0.0338365	0.213773	area
PSMA1	-0.0197072	0.213943	area
HEXIM1	0.0383366	0.214655	area
EPS8L2	-0.038452	0.21552	area
EPHA1	0.0403005	0.215855	area
PAIP2B	0.019588	0.215915	area
GTPBP2	-0.0298528	0.216665	area
DPEP2	-0.0343028	0.216979	area
GABRA4	0.0418302	0.216979	area
COMMD1	-0.0379445	0.217299	area
HS6ST1	-0.0397694	0.217695	area
NRGN	0.0553858	0.219383	area
MLLT1	0.0392235	0.219651	area
LYZL2	0.0536439	0.220151	area
AFM	0.0417343	0.220219	area
BRD3	-0.0371921	0.220816	area
HMGCL	0.0405657	0.221461	area
YJU2	0.0214798	0.221535	area
SATB1	-0.0227307	0.221674	area
MCEE	0.0459848	0.222209	area
CBLN4	-0.0430774	0.224127	area
CSPG4	0.0524493	0.226417	area
IL10RB	0.0347132	0.226892	area
HYAL1	0.0390889	0.227007	area
THSD1	0.0214424	0.227124	area
GABARAP	-0.0414634	0.227292	area
TARS1	0.0229605	0.227634	area
DLK1	-0.0272383	0.227981	area
TNFSF11	-0.0239636	0.228645	area
MTSS1	0.0412145	0.228883	area
GPR101	0.0510602	0.228914	area
GLB1	0.044072	0.228928	area
SCIN	-0.0231679	0.22943	area
GUSB	-0.0453363	0.229871	area
FST	-0.043374	0.229902	area
UNG	-0.0223701	0.231137	area
SMC3	0.0201184	0.23131	area
CXCL3	-0.0453691	0.231638	area
CASP9	-0.0425039	0.231888	area
KLRB1	-0.0311856	0.232047	area
LMOD2	0.0570718	0.232391	area
SORT1	-0.0204688	0.233312	area
HAVCR1	-0.0387782	0.233681	area
ABRAXAS2	0.0540705	0.234477	area
CCL7	-0.0625133	0.234542	area
MITD1	0.0404145	0.234596	area
CDC27	0.0387665	0.235658	area
AHNAK2	-0.0571932	0.236785	area
NRCAM	0.0278113	0.237659	area
ATOX1	-0.0372856	0.238061	area
EPGN	0.0623285	0.238061	area
CEP170	-0.0296165	0.238231	area
UROS	0.0239663	0.239216	area
CD209	0.0528452	0.239797	area
LYPLA2	0.0379977	0.240782	area
IL12A_IL12B	-0.0350719	0.241604	area
TCP11	0.0226468	0.242157	area
BTC	-0.0375207	0.242233	area
CAMSAP1	-0.04658	0.242233	area
TNFRSF17	-0.0247215	0.242443	area
DYNLT1	0.0538635	0.244016	area
CXCL10	-0.0463658	0.244967	area
FABP6	-0.0405764	0.246132	area
MAMDC2	-0.0313743	0.246507	area
C1S	0.0583409	0.246548	area
SERPINI2	0.0225999	0.24656	area
TMOD4	-0.0241811	0.246822	area
TPR	-0.0232822	0.247728	area
PFDN4	0.0213803	0.247801	area
TMPRSS11D	0.0234608	0.247801	area
HRC	-0.040878	0.248807	area
SPTLC1	0.0227054	0.249965	area
ZP4	-0.0217369	0.250601	area
LELP1	0.0374635	0.251507	area
NCF2	0.0370765	0.252096	area
PIKFYVE	0.0218191	0.252113	area
PIK3AP1	-0.0234342	0.253026	area
SFTPA1	-0.0225807	0.253111	area
SFTPD	-0.0248479	0.253133	area
FNTA	0.0361542	0.253687	area
LRG1	0.0461926	0.253687	area
CHMP6	0.0588048	0.254935	area
F9	-0.123064	0.255669	area
TSC1	-0.0197444	0.255801	area
HNRNPK	0.0386645	0.256317	area
AZI2	0.0435757	0.256461	area
VIT	-0.0249723	0.256654	area
PSMC3	-0.0232577	0.257707	area
PXDNL	-0.0233506	0.258087	area
CCDC134	0.0453589	0.258147	area
LGALS3	0.028538	0.258252	area
KRT14	0.0351277	0.258695	area
HCLS1	-0.027272	0.258803	area
ICOSLG	0.0532342	0.258803	area
MINK1	-0.045384	0.25931	area
PFDN6	0.0229885	0.260077	area
ALDH2	-0.0321577	0.260165	area
PAGR1	0.0240473	0.260333	area
PGM2	-0.023208	0.260404	area
CXCL14	0.0289163	0.260416	area
PLPBP	-0.0240937	0.260714	area
UBE2Z	0.0230486	0.261392	area
MCFD2	-0.0376018	0.261534	area
VEGFA	-0.0232971	0.261754	area
NOS1	0.0332449	0.261817	area
SIRT1	-0.0249349	0.261927	area
HDDC2	-0.0407802	0.262675	area
CALCB	-0.0606818	0.262917	area
CPB1	0.0299664	0.263331	area
GUCY2C	0.0597839	0.263539	area
BAG4	0.0334793	0.264343	area
SAG	0.0258671	0.264953	area
IRAG2	0.0294523	0.265063	area
BCL7B	-0.0488135	0.265511	area
CD207	0.0556069	0.266828	area
PRG3	0.0245259	0.267093	area
PRL	0.0257614	0.267791	area
SKIV2L	-0.0206756	0.267831	area
ARSA	0.0395287	0.268034	area
NFX1	0.0294194	0.268844	area
UHRF2	0.0240171	0.269139	area
WFDC2	-0.0254862	0.26936	area
ITGBL1	-0.049771	0.269657	area
TSPYL1	0.0236162	0.270227	area
LILRA2	0.0353539	0.270593	area
MUC13	-0.0401233	0.270701	area
SLIT2	0.0223897	0.271063	area
RANGAP1	-0.0251698	0.271173	area
TRAF2	0.0239387	0.271511	area
AP2B1	-0.0385353	0.271759	area
APOA2	-0.0479654	0.27219	area
PON1	-0.0217202	0.27263	area
RWDD1	0.0234591	0.272632	area
CDHR5	0.0719849	0.272773	area
WAS	-0.0255363	0.272853	area
S100A3	0.0227424	0.273597	area
SERPINE1	0.0252793	0.273635	area
SLAMF6	-0.0237028	0.274952	area
ARHGEF12	-0.0492013	0.27546	area
NPDC1	0.0569229	0.27546	area
PRKD2	-0.0243539	0.275483	area
MSLNL	0.0422809	0.275563	area
MGMT	-0.0292882	0.275639	area
OGFR	0.0245721	0.276075	area
DNAJA1	0.0634435	0.276216	area
FCAMR	0.0352725	0.276216	area
SCN2B	-0.0257272	0.276733	area
TMED10	0.0264378	0.276851	area
IGSF21	0.0475284	0.277371	area
LAP3	-0.0510015	0.277391	area
DRAXIN	-0.0345803	0.277449	area
TPBGL	-0.0245114	0.277758	area
AIFM1	-0.050879	0.278749	area
NMT1	-0.033279	0.279088	area
HDAC9	0.0266468	0.279499	area
MMP12	0.0460117	0.279499	area
HGFAC	0.0555713	0.279925	area
GIP	0.0387089	0.28076	area
DLGAP5	0.0386934	0.282135	area
CASP7	-0.0393192	0.282216	area
ZNRF4	-0.026772	0.282564	area
LSM8	-0.0308432	0.28293	area
PZP	-0.0309161	0.282945	area
OLFM4	0.0267298	0.283649	area
DUSP3	0.0325465	0.284103	area
MBL2	0.0451281	0.285025	area
AP1G2	0.0553152	0.285267	area
PPCDC	-0.022943	0.285305	area
XRCC4	0.0246672	0.285464	area
AAMDC	0.0454167	0.285472	area
NAAA	0.0566737	0.285526	area
HHEX	-0.0318365	0.285691	area
SSBP1	0.0230631	0.286166	area
TCL1A	0.0246507	0.286237	area
ELOB	-0.0381051	0.286248	area
GZMB	0.0388088	0.286248	area
OSMR	-0.0273726	0.287112	area
ITIH1	-0.0205512	0.287339	area
CST3	0.0310029	0.287707	area
KIRREL2	0.0379106	0.288331	area
POMC	-0.0255027	0.288641	area
SPRED2	0.0237188	0.28884	area
PPT1	0.0269066	0.288849	area
EDDM3B	-0.0402478	0.289361	area
FOSB	-0.0360825	0.289361	area
PGLYRP4	0.0274301	0.289468	area
RAB6B	0.0247266	0.289492	area
RALB	-0.0210242	0.289492	area
BCAM	0.0363419	0.290283	area
CNST	0.0389584	0.290641	area
TIMP3	0.0227311	0.291155	area
GGT5	0.0277406	0.291356	area
KIAA0319	0.0454474	0.291624	area
CXCL11	0.0356526	0.291686	area
RNASE10	0.0255127	0.291705	area
REG3G	-0.027459	0.291902	area
LTBR	-0.0309418	0.291962	area
BNIP3L	-0.0365797	0.292061	area
EIF4G3	-0.0367239	0.293068	area
GYS1	0.0360818	0.293068	area
CDON	0.0503098	0.293515	area
RNF43	0.025138	0.293823	area
CALB1	-0.0531736	0.294017	area
LYVE1	-0.032169	0.294255	area
ATP2B4	-0.038873	0.294523	area
AKR1B1	0.0412172	0.295097	area
GNAS	-0.0516379	0.295188	area
SPP1	0.0242994	0.295396	area
NTF4	-0.0249606	0.295509	area
FNDC1	0.034336	0.295609	area
RICTOR	0.0264002	0.295635	area
PTPN9	0.0264445	0.29658	area
PCARE	-0.0250006	0.296656	area
PKD2	0.0266408	0.296892	area
OSCAR	-0.0255405	0.297192	area
WFDC1	-0.0277005	0.297192	area
SLK	-0.0265222	0.297715	area
CR2	-0.0358503	0.297949	area
RTKN2	0.0240096	0.298074	area
SMPDL3B	0.0237999	0.298074	area
MMP3	0.0376566	0.299032	area
ROBO4	0.0257961	0.299626	area
SELENOP	-0.0270787	0.299755	area
DCXR	0.0325388	0.299936	area
KIAA2013	0.0398652	0.299936	area
SELL	0.0247984	0.300585	area
ISLR2	-0.0682423	0.300713	area
IL11	-0.0233907	0.301014	area
CKAP4	0.0360311	0.301465	area
ATP5PO	0.0409285	0.301501	area
BRD1	-0.0406333	0.302015	area
BAIAP2	0.0434656	0.303969	area
SPINK1	-0.0221489	0.303973	area
PRSS27	-0.0269362	0.304687	area
ANGPT1	0.0507784	0.305108	area
CNTN2	0.0381464	0.305572	area
TYRP1	-0.0264938	0.305816	area
SERPINA5	0.0272739	0.306138	area
HYOU1	0.0362685	0.306346	area
MEPE	-0.0355912	0.306346	area
SH3GLB2	-0.0256082	0.307138	area
PNMA2	-0.0277098	0.307839	area
REST	0.0263747	0.307839	area
RPA2	0.0262374	0.307839	area
GTF2IRD1	0.031614	0.307867	area
PNPT1	0.0252561	0.30865	area
NUDT10	-0.0271361	0.309096	area
GZMA	-0.0426589	0.309244	area
PCDH12	0.0277899	0.310117	area
CD1C	0.0325371	0.310179	area
RBM19	0.0251728	0.310513	area
ILKAP	0.0266197	0.310858	area
NRP2	0.0282271	0.310858	area
REPS1	0.0240201	0.311223	area
F13B	-0.0357338	0.311332	area
SLC39A14	0.0278405	0.311794	area
CPPED1	-0.046853	0.311904	area
LY75	0.0331054	0.312006	area
UPK3BL1	-0.0262764	0.312159	area
PDCD5	-0.0240671	0.312701	area
LGALS3BP	-0.0391385	0.313226	area
IL17C	0.0280499	0.313888	area
PTEN	0.0254562	0.313915	area
MAVS	-0.0467807	0.31394	area
TPT1	0.0272149	0.314392	area
TGFBR1	0.0261729	0.314403	area
CA6	0.0445712	0.314548	area
PTH1R	-0.026015	0.314973	area
PLIN1	-0.0266672	0.315087	area
MARS1	-0.0354739	0.315188	area
SSB	-0.0259066	0.315509	area
TIMD4	-0.0254908	0.315509	area
XCL1	-0.0257948	0.316474	area
CCL15	0.0389976	0.316592	area
GAS6	-0.0378947	0.316745	area
NDUFA5	-0.0315721	0.318376	area
APOA4	0.0524077	0.31838	area
CAMLG	-0.0554386	0.319406	area
EDA2R	0.0347608	0.319451	area
VIM	-0.0245751	0.319775	area
LRRN1	-0.0341726	0.320433	area
TPPP3	-0.0257928	0.320618	area
DHPS	-0.031021	0.321426	area
CRYM	0.0314692	0.321919	area
HEG1	0.0283767	0.322392	area
LTO1	0.0381219	0.32252	area
SORCS2	-0.0292412	0.322544	area
TNFSF13B	-0.0252584	0.322544	area
CD80	-0.0393188	0.32267	area
NUDT5	0.0239316	0.32273	area
IL20	0.0316343	0.322837	area
COL18A1	0.0323188	0.323148	area
FASLG	0.0372556	0.323148	area
IGSF9	-0.0263297	0.323148	area
SCN2A	0.026031	0.323209	area
APOF	0.0330476	0.323268	area
RNASEH2A	0.0261067	0.323414	area
ANXA1	-0.0372748	0.323546	area
RLN1	-0.0251515	0.323572	area
MYOM1	0.0403145	0.324337	area
BSND	0.0226871	0.325286	area
ACY3	-0.0304698	0.325561	area
SCN4B	-0.0288251	0.325688	area
CSF2RB	-0.0497779	0.326047	area
IL31RA	-0.0326455	0.326137	area
KRT8	0.0279868	0.326279	area
LILRA5	0.0341366	0.326279	area
BCL2L11	0.0380801	0.326401	area
GLRX	-0.0488405	0.326712	area
SPAG1	0.0231571	0.326782	area
ECM1	-0.0362868	0.326808	area
GUK1	0.0536932	0.326811	area
SERPINI1	0.0276411	0.327503	area
DCLRE1C	-0.0388179	0.32774	area
HS1BP3	-0.03158	0.32774	area
LYSMD3	0.041104	0.32774	area
IGFBP6	0.0357525	0.327784	area
NTF3	-0.0270226	0.328149	area
CPB2	0.0281395	0.328173	area
TMPRSS15	-0.026244	0.328916	area
NECAP2	0.0467113	0.328916	area
YTHDF3	0.0264206	0.329564	area
BID	0.038587	0.329797	area
TP53INP1	0.0266055	0.329831	area
OMP	-0.0281022	0.330173	area
SPINT3	-0.0395806	0.33054	area
VSNL1	-0.0287921	0.331229	area
AMY1A_AMY1B_AMY1C	-0.0411592	0.331773	area
REXO2	-0.0218444	0.331879	area
CTRC	0.0311539	0.332299	area
MPO	0.0437699	0.332443	area
TPSAB1	0.0243433	0.332491	area
CTSF	-0.0349207	0.33272	area
MCAM	0.0260709	0.332902	area
IL3RA	-0.0433085	0.333008	area
TP73	-0.0251046	0.333297	area
LRTM2	-0.0369605	0.333713	area
NFKB1	0.0284499	0.333812	area
CA11	-0.04186	0.333931	area
RARRES1	0.026053	0.334074	area
IL1RAP	-0.0335445	0.334808	area
STAMBP	0.0265896	0.335031	area
VMO1	-0.0274342	0.335853	area
ITIH5	0.0232947	0.335939	area
SIRT2	0.0260358	0.33627	area
CSPG5	0.0251707	0.33642	area
DXO	0.0476624	0.33642	area
MUCL3	0.0298193	0.33642	area
FDX1	-0.0278082	0.336747	area
SCRG1	-0.0297712	0.336813	area
MILR1	0.0450758	0.337121	area
TDGF1	-0.0271769	0.337935	area
TREM2	-0.0282833	0.338299	area
VSIG10	0.0253809	0.338299	area
FXYD5	-0.0839102	0.33983	area
EPHA4	0.0493156	0.340732	area
DAB2	-0.0332355	0.340764	area
CA4	-0.0396169	0.340897	area
TGFB2	0.0282688	0.341011	area
DLG4	0.0229269	0.34145	area
HBEGF	0.0278233	0.341564	area
FCN2	-0.0561726	0.341895	area
SIRPB1	-0.0250336	0.341936	area
FAM171A2	-0.0273067	0.342256	area
PCSK7	0.0277865	0.342648	area
VSIR	0.026228	0.343156	area
NUP50	0.0269978	0.343441	area
FUT3_FUT5	-0.071094	0.34534	area
LDLRAP1	0.0449822	0.345355	area
TACSTD2	0.0276551	0.34636	area
RPE	0.0270336	0.346793	area
CENPJ	0.0425291	0.346876	area
GRIK2	-0.036998	0.347677	area
ROR1	-0.0276463	0.347888	area
PARK7	0.0267194	0.348202	area
COL15A1	-0.0245754	0.34821	area
PDCL2	0.0255805	0.349009	area
ZP3	-0.0287717	0.349248	area
OTOA	0.0247507	0.349283	area
PRKCQ	0.0272153	0.349312	area
MYH7B	-0.048716	0.349574	area
PSMD5	0.0280875	0.350037	area
FOXO1	0.039974	0.350113	area
ACP6	-0.0335347	0.351193	area
PITHD1	0.0250621	0.351452	area
CD109	0.0270735	0.352231	area
SLC1A4	-0.0269277	0.352568	area
PREB	-0.0268652	0.353484	area
SMPD3	0.0269953	0.354186	area
SCARB1	-0.0288725	0.356885	area
SPRR1B	0.0277086	0.356885	area
SELP	0.0291298	0.357322	area
ULBP2	-0.0301431	0.357427	area
ALDH3A1	-0.0379935	0.357708	area
LYPD8	-0.0331585	0.357708	area
CD84	0.0331038	0.35831	area
SCGB2A2	-0.0240188	0.35831	area
GIPC2	0.0520642	0.358637	area
TNFSF14	0.0288146	0.359053	area
SIGLEC15	0.0273542	0.359147	area
OSTN	-0.0292794	0.359214	area
RIPK4	0.023672	0.35956	area
CRNN	-0.0403194	0.359716	area
TNFRSF14	-0.0284997	0.359952	area
NT5C	0.0255715	0.360146	area
PQBP1	0.0258163	0.360291	area
SSH3	0.0279886	0.360291	area
SUSD4	-0.0262487	0.360291	area
TDO2	0.0293339	0.361442	area
SLC28A1	0.0265445	0.361752	area
BCL2	-0.0424244	0.362508	area
CACYBP	-0.037816	0.362702	area
THRAP3	0.0287985	0.363206	area
CD2	-0.0271305	0.363215	area
CDK1	0.0490823	0.363249	area
DCN	-0.0378097	0.363269	area
VNN2	0.028205	0.363436	area
CRIM1	0.0479706	0.363483	area
ACE	0.0261905	0.363881	area
LAMTOR5	-0.0236176	0.363881	area
POF1B	-0.0288458	0.364161	area
PPME1	-0.0276135	0.364466	area
CCN1	-0.0288975	0.364798	area
BCR	0.0497124	0.365594	area
RABEPK	0.023401	0.365998	area
CNPY4	-0.0313951	0.366038	area
TNFRSF11B	0.0274022	0.36626	area
TPM3	-0.0282325	0.366379	area
STIP1	0.0273456	0.366531	area
PGLYRP2	0.0284101	0.366688	area
CCL14	0.0266359	0.366743	area
TNFSF8	-0.0276448	0.367204	area
PRUNE2	-0.0294931	0.367568	area
SNCA	0.0274053	0.368848	area
SUMF2	0.0295642	0.368848	area
ATF4	0.0446983	0.368885	area
PRAME	-0.0247364	0.368936	area
RAB44	-0.0256264	0.368936	area
TMSB10	0.0287196	0.368936	area
PMCH	-0.0286717	0.368995	area
STEAP4	-0.0280313	0.369613	area
TNFRSF19	-0.0264396	0.369613	area
TG	-0.0305012	0.369685	area
TXK	0.0282404	0.369685	area
VAT1	-0.0284428	0.369685	area
NXPE4	0.0237084	0.370301	area
ARL13B	-0.0270445	0.370473	area
TRPV3	0.0300138	0.370651	area
PODXL	-0.0262883	0.370765	area
CRISP3	-0.0284589	0.371196	area
TOP1	-0.0260247	0.37131	area
PDCD6	-0.028369	0.371596	area
SIGLEC8	0.0283774	0.371596	area
CEP43	0.0242344	0.371648	area
BPIFA2	0.0436543	0.373146	area
FGF23	-0.0731535	0.373691	area
CD72	0.0323278	0.373818	area
TINAGL1	-0.0263596	0.373896	area
TMPRSS11B	0.028892	0.37415	area
CDKN1A	-0.0279813	0.374229	area
CCL27	0.0321221	0.374373	area
PON2	-0.0256702	0.374551	area
ITGA2	-0.0286988	0.374795	area
HTR1B	0.0305963	0.37513	area
PDE1C	0.0286787	0.376045	area
SLC51B	0.0279858	0.376438	area
UROD	-0.0268538	0.377145	area
C2	0.0383852	0.377839	area
EP300	0.0307852	0.377839	area
AHSA1	0.0263394	0.377852	area
ARNTL	0.0430762	0.37843	area
FMNL1	-0.0243922	0.378649	area
SPINT2	0.0291961	0.379161	area
PKN3	0.0283745	0.37951	area
TMED1	-0.0308706	0.379511	area
DEFB118	0.0407541	0.380017	area
CD5	0.0402314	0.380185	area
FBN2	0.0479979	0.380185	area
LCAT	0.030538	0.380185	area
SNAP29	0.0297914	0.380239	area
ALCAM	0.0335799	0.380792	area
PPP1R12B	0.028718	0.380846	area
PALM3	0.0288425	0.381166	area
PEAR1	0.0290288	0.381166	area
HEPH	-0.0278178	0.381439	area
DHRS4L2	0.0223183	0.381662	area
AK1	0.0356813	0.381701	area
FKBP4	-0.043245	0.381711	area
S100A12	-0.026046	0.381864	area
TSHB	-0.0300837	0.382119	area
UBE2B	-0.0290756	0.382119	area
SOX9	-0.0285148	0.382344	area
NTproBNP	0.0306995	0.382899	area
EFHD1	-0.0360462	0.383204	area
YY1	0.0267882	0.383386	area
VWA1	0.0301138	0.383756	area
ENDOU	0.028584	0.383979	area
COL6A3	-0.0486478	0.384568	area
EPO	-0.0379206	0.384568	area
PCDH17	-0.0294682	0.384625	area
FABP2	0.0385061	0.38532	area
STX4	-0.0259918	0.385715	area
CLNS1A	0.0331982	0.385761	area
CEP85	0.0444516	0.385822	area
HPSE	0.0220621	0.385822	area
STAM	0.0263309	0.386042	area
CENPF	-0.025482	0.386335	area
CDKL5	0.0337353	0.386628	area
MINDY1	0.0447602	0.386873	area
NFKBIE	0.0282171	0.387317	area
PNLIPRP1	0.0283535	0.387624	area
SLC39A5	-0.0327127	0.387875	area
GLOD4	0.0456587	0.387882	area
SNX15	0.0290687	0.389931	area
DDR1	0.0369803	0.390054	area
SNRPB2	-0.0270367	0.390906	area
TNPO1	-0.0292561	0.390985	area
OGT	0.026184	0.391117	area
MECR	0.0370511	0.391607	area
PNLIP	-0.0295324	0.392714	area
PTPRH	-0.026561	0.392714	area
SHD	0.028523	0.392714	area
PLXDC2	-0.0284551	0.392906	area
SF3B4	0.0237344	0.392906	area
TANK	0.026116	0.392906	area
CAMKK1	-0.0289849	0.393069	area
BAMBI	-0.039222	0.394142	area
CD40	0.0354606	0.394148	area
UNC79	0.0307408	0.394656	area
GDNF	-0.0243929	0.394929	area
MASP1	0.0297282	0.394929	area
TBCB	0.0285232	0.394998	area
PRG2	-0.0276291	0.395353	area
TK1	0.0289018	0.395353	area
RBPMS	0.0288499	0.395667	area
TNFRSF13C	0.0312875	0.395899	area
SPINK6	-0.0322759	0.396223	area
SNAPIN	0.029205	0.396836	area
GMPR	-0.0393472	0.397184	area
SERPINB8	-0.0270664	0.397269	area
IST1	0.069848	0.397326	area
OPLAH	0.0291805	0.397533	area
PECAM1	-0.0298851	0.397533	area
VEGFC	0.0281514	0.397533	area
DOCK9	0.0425838	0.397822	area
SLC12A2	0.0264944	0.39789	area
BLVRB	0.0230557	0.397901	area
STX6	0.0269979	0.398033	area
NPTX2	-0.0367064	0.398214	area
APOC1	0.0343982	0.398519	area
NUCB2	0.0292627	0.399147	area
GH2	0.0338644	0.399262	area
PLA2G1B	0.0279245	0.39962	area
TGFB1	0.0284031	0.399659	area
ADCYAP1R1	-0.0228455	0.400209	area
PDRG1	0.0306654	0.40048	area
NIT2	0.0604944	0.40052	area
WASL	-0.0308926	0.401119	area
ZBP1	-0.0311363	0.401367	area
XPNPEP2	-0.0278572	0.401718	area
AGBL2	-0.0435287	0.402613	area
FAM172A	0.029308	0.402613	area
TBR1	-0.0273022	0.402801	area
TGFBI	-0.0302217	0.404685	area
COPB2	0.0314316	0.404812	area
BMP10	0.0395794	0.405078	area
PRSS2	-0.031885	0.405247	area
TXNRD1	0.0291652	0.405463	area
RNASET2	-0.0252188	0.405491	area
RET	0.0296121	0.405501	area
RGL2	0.0292097	0.406315	area
TDRKH	0.0290865	0.406331	area
HS3ST3B1	-0.0274133	0.406505	area
RAB3GAP1	-0.02911	0.407525	area
IFT20	0.0225205	0.407595	area
SCARF2	0.0333889	0.408318	area
TBCA	0.0295814	0.408611	area
SMTN	0.0295111	0.409053	area
CCL17	0.0274423	0.409306	area
CD8A	-0.0296242	0.40984	area
SLC27A4	0.0293835	0.410716	area
ACE2	-0.0263324	0.412011	area
PCDH9	-0.0273967	0.412149	area
THTPA	0.0289509	0.412158	area
RASA1	0.0293072	0.412308	area
TRIM58	0.0291262	0.41292	area
RILP	-0.0272986	0.413114	area
DEFA1_DEFA1B	-0.0268488	0.413249	area
SOD3	-0.0329172	0.413436	area
TXNL1	0.0300609	0.414101	area
EEF1D	-0.0301911	0.414408	area
TNFSF10	-0.029309	0.414568	area
NSFL1C	-0.0275231	0.414756	area
FUOM	0.0469277	0.414871	area
STK24	0.0266433	0.415336	area
VSIG2	-0.0274839	0.41536	area
FKBP1B	0.0375424	0.415765	area
PALM	-0.0300067	0.415995	area
PSRC1	0.0272489	0.416186	area
SERPINB5	-0.0290014	0.416186	area
SPINT1	0.0313495	0.416738	area
SAT1	0.0272695	0.416742	area
IL20RB	0.0282786	0.416959	area
AHNAK	-0.0297144	0.41702	area
SSNA1	0.0299488	0.417567	area
SOWAHA	0.0296848	0.417626	area
FCRL2	0.0264908	0.418298	area
SEPTIN3	-0.0296878	0.418562	area
TFF2	-0.0314878	0.418667	area
SFTPA2	-0.0295412	0.418826	area
CD300E	0.0376344	0.419588	area
SCN3A	-0.0303107	0.419714	area
PVR	-0.0299782	0.41976	area
EFEMP1	-0.0272243	0.419834	area
LILRB1	0.0309664	0.420053	area
CLC	0.0301847	0.420259	area
PNLIPRP2	-0.0314479	0.420804	area
ALDH1A1	-0.0300636	0.42161	area
TIMM8A	0.0286835	0.421762	area
ZCCHC8	-0.0294339	0.421762	area
PDCD1LG2	-0.0252426	0.42261	area
TOP1MT	0.0299028	0.424898	area
TARM1	-0.0255408	0.425658	area
SDC4	0.0272947	0.426548	area
NAGPA	0.0286133	0.426837	area
PGF	-0.0365701	0.427008	area
PDGFA	0.0292105	0.427579	area
CSF2RA	-0.0358857	0.427619	area
TUBB3	0.0293399	0.427962	area
GNLY	0.0258205	0.427986	area
KIAA1549L	0.024842	0.428944	area
PDCD1	0.0284725	0.429219	area
C2CD2L	-0.0458163	0.429244	area
MAGEA3	-0.0343289	0.429659	area
MMP10	-0.0330449	0.430426	area
CLEC1B	-0.0249673	0.431101	area
GRP	-0.0387373	0.431101	area
LIFR	-0.0256951	0.431164	area
ACSL1	0.0473616	0.431535	area
ANGPTL3	-0.0369999	0.431808	area
ANKMY2	0.037752	0.43216	area
LILRB5	0.0392612	0.432243	area
MANSC4	-0.0251407	0.432243	area
FLT1	0.0229162	0.434272	area
LAMP2	-0.0240564	0.434272	area
S100A4	0.030149	0.434373	area
MERTK	0.0226811	0.435353	area
SERPINE2	0.0312183	0.435428	area
AGR2	0.0290288	0.435989	area
CNP	-0.0212443	0.436304	area
PYY	-0.0303345	0.436304	area
PDGFB	0.0270461	0.4364	area
SETMAR	-0.0348161	0.4364	area
TPMT	-0.0302111	0.4364	area
WWP2	0.0301808	0.4364	area
TCOF1	-0.0324698	0.436596	area
CD48	0.0406697	0.437639	area
GALNT3	-0.0299106	0.437639	area
CLSTN3	-0.0217663	0.437839	area
GPR37	-0.0347115	0.437839	area
ATXN10	-0.0305001	0.438665	area
PPP2R5A	0.0305006	0.438665	area
DDT	0.0218595	0.438668	area
FABP5	0.0244636	0.438932	area
SGSH	0.0323082	0.439393	area
PLXNB2	-0.0312864	0.440271	area
PSAPL1	-0.0255457	0.440566	area
SIAE	0.0282236	0.440817	area
TBC1D5	0.027564	0.440817	area
HLA-A	0.0264863	0.441334	area
SOD2	0.0332931	0.441455	area
LAMA4	-0.022537	0.441931	area
NOMO1	0.0306496	0.442793	area
RASSF2	-0.0281429	0.442858	area
CDH3	-0.0252529	0.442896	area
TMED4	-0.0301964	0.443159	area
PGR	-0.0332797	0.443218	area
PDZK1	-0.0328694	0.443241	area
SPARC	0.0276783	0.443609	area
PAM	-0.0303647	0.443877	area
SORBS1	-0.0306169	0.443877	area
USO1	0.0298071	0.443877	area
MPHOSPH8	0.0227885	0.444098	area
KYNU	0.0235204	0.444387	area
TF	-0.0291434	0.445031	area
CAPG	0.0268158	0.445146	area
CIT	0.0326726	0.445505	area
OPTC	-0.0315838	0.445532	area
ADGRF5	-0.0368523	0.445594	area
HMOX1	0.034165	0.445658	area
CXCL17	-0.0353839	0.445737	area
RBM25	-0.028079	0.446272	area
CASQ2	0.0364738	0.446849	area
CDAN1	0.0378093	0.447382	area
IL12RB2	-0.0239936	0.447382	area
NAA80	0.0375054	0.44742	area
TPSD1	-0.0325137	0.447566	area
AP3B1	-0.0243154	0.447579	area
SFRP1	-0.0297847	0.447622	area
LPP	-0.0236881	0.448469	area
STX1B	0.0261073	0.448548	area
TFRC	-0.0256588	0.448548	area
LDLR	-0.0339171	0.449003	area
NT5E	-0.0332769	0.449591	area
SART1	-0.0312658	0.44974	area
CGREF1	0.0381273	0.44984	area
WASF3	0.0319585	0.449944	area
PPP1R9B	0.0277206	0.450338	area
PTPRZ1	-0.0344344	0.451001	area
ARHGAP25	-0.0290496	0.451214	area
RASGRF1	-0.0326173	0.451441	area
SLAMF8	-0.0311405	0.451463	area
ZNF75D	-0.0310363	0.45212	area
PRKRA	0.0299431	0.452203	area
CSNK1D	0.0347918	0.452698	area
PDIA5	0.0278671	0.452837	area
IGSF8	-0.0222199	0.452868	area
TNFRSF8	0.029175	0.453529	area
CCL18	-0.0210403	0.453956	area
SMS	0.0327253	0.454613	area
SPARCL1	0.0251093	0.454685	area
SCAMP3	0.0305839	0.454785	area
SERPINB6	0.0306919	0.454785	area
GM2A	0.0386407	0.454915	area
STK11	0.0280258	0.455318	area
MLN	0.0259635	0.456387	area
ANGPTL4	-0.0230427	0.457329	area
EPHX2	-0.0307629	0.457689	area
NOP56	-0.0252599	0.457689	area
RCC1	-0.0289176	0.457972	area
TNNI3	-0.0305753	0.45799	area
BIRC2	-0.0249217	0.458021	area
ELAVL4	0.0342294	0.458521	area
KIAA1549	0.0482677	0.458777	area
TNC	0.0302526	0.45899	area
CEACAM5	0.0208554	0.4592	area
RELT	-0.035882	0.459603	area
C9	-0.0316295	0.459697	area
COX5B	-0.0433061	0.45984	area
DNAJC9	-0.0176622	0.461246	area
UPK3A	-0.0330006	0.461261	area
PRSS22	-0.0292785	0.461263	area
ICA1	-0.044497	0.461334	area
ISM2	0.0580836	0.461334	area
SIGLEC5	-0.026529	0.461357	area
MARCO	0.0357654	0.46164	area
CFD	0.0387993	0.46193	area
NTRK2	0.0302198	0.462076	area
NRXN3	0.0294916	0.462193	area
PTPRF	-0.0322974	0.462284	area
CD101	0.019501	0.462504	area
TRIM26	0.0311006	0.463494	area
PSMD9	-0.0300355	0.464919	area
ERP29	-0.0250653	0.4652	area
DNAJB1	-0.0281301	0.465248	area
NUDT15	-0.0308269	0.465411	area
NUBP1	0.0329315	0.465414	area
ENAH	0.020665	0.466269	area
SH2D1A	-0.0315013	0.466338	area
PXN	-0.0288435	0.46695	area
FAM3D	-0.0299725	0.467152	area
PCDH7	-0.0347901	0.467487	area
PIGR	-0.0280662	0.467487	area
RAB37	0.0297346	0.467822	area
ROBO2	-0.0350184	0.468292	area
SPESP1	-0.0337903	0.468292	area
TGFA	0.0312728	0.468292	area
VSTM2L	-0.0292717	0.46857	area
SCARF1	0.0287253	0.468819	area
STOML2	-0.0334894	0.468819	area
PPP1R12A	0.0306476	0.469337	area
SCGB3A1	-0.0340195	0.469392	area
NEO1	0.0346761	0.469429	area
PLSCR3	0.0315744	0.469597	area
RNF41	0.0283516	0.470007	area
PRTG	0.0340216	0.470092	area
MFAP4	0.0337621	0.470097	area
RRM2B	0.0285292	0.470154	area
PGD	0.0316269	0.470205	area
DFFA	0.0268842	0.470335	area
TRIM40	0.0302814	0.470453	area
PLA2G15	-0.0296718	0.470545	area
RSPO3	-0.0351341	0.470545	area
SEMA4D	0.0299159	0.470545	area
SYNGAP1	-0.0320818	0.470545	area
YOD1	-0.0317514	0.470545	area
APLP1	-0.0275069	0.470771	area
TMCO5A	0.0278105	0.47194	area
MMP13	-0.0218787	0.472646	area
IKBKG	0.0285998	0.473832	area
KRT6C	0.0296286	0.474247	area
TYRO3	0.0288523	0.474492	area
PDGFRA	-0.0270533	0.474984	area
RP2	0.0284132	0.474984	area
TCN1	0.032673	0.474984	area
CD69	0.0329684	0.475339	area
CLEC4G	-0.032216	0.475339	area
GORASP2	0.0407735	0.475339	area
ASPN	-0.0290148	0.475591	area
FUT1	-0.0304142	0.475855	area
CTRB1	0.0344328	0.47595	area
IMPG1	0.0241952	0.47595	area
ITPR1	0.0313285	0.475996	area
BRME1	0.0292276	0.476013	area
GGA1	0.0219053	0.476591	area
VPS37A	0.0314974	0.476978	area
PTRHD1	0.031802	0.477023	area
UBAC1	-0.030388	0.477401	area
TAP1	-0.0292009	0.478087	area
TPPP2	0.0253586	0.478584	area
SERPINA4	-0.0304113	0.478721	area
SLMAP	0.0318343	0.478844	area
TRIM5	0.0317049	0.478844	area
NHLRC3	0.0178852	0.479752	area
CGN	0.0212392	0.479884	area
TOR1AIP1	0.0338354	0.47996	area
AKT1S1	0.0440021	0.482398	area
OLR1	-0.0279584	0.483288	area
EDNRB	0.0461105	0.483696	area
GIMAP7	0.0257088	0.483808	area
GH1	-0.0221756	0.484354	area
PIK3IP1	-0.0366471	0.484373	area
SCN3B	0.0336521	0.48443	area
IL33	-0.0213944	0.48458	area
RBP1	-0.0296344	0.484664	area
SLC4A1	-0.0317799	0.484747	area
USP8	0.0321178	0.485359	area
ATP1B2	0.03072	0.485817	area
MAN2B2	-0.035019	0.485931	area
TNFSF12	0.0314415	0.486475	area
BCAN	0.0278132	0.48703	area
C1QL2	-0.0199332	0.487326	area
SUSD1	0.0327482	0.488443	area
CD86	-0.0273755	0.489676	area
REG3A	0.0319626	0.489825	area
APEX1	-0.0355974	0.489884	area
KLRD1	0.028275	0.49094	area
SLC9A3R2	-0.0324541	0.49106	area
STX7	-0.0252807	0.491256	area
SCRN1	0.02691	0.491329	area
TXNDC5	0.0319868	0.491523	area
STXBP1	0.0301994	0.491891	area
CEACAM20	-0.0183349	0.492101	area
CRHBP	0.0251939	0.492101	area
TSPAN7	0.030427	0.492648	area
RBM17	0.0319985	0.493058	area
TCTN3	0.0328167	0.493073	area
PLA2G10	0.0307279	0.494047	area
PLAUR	-0.0330228	0.494047	area
PTPN1	0.0292427	0.494122	area
BEX3	0.0404595	0.494218	area
ENOX2	0.0314242	0.494691	area
CEP290	-0.0380696	0.494822	area
GSN	-0.0204356	0.494822	area
TP53I3	0.0316727	0.496274	area
WFDC12	0.0372253	0.496274	area
FGD3	0.0354758	0.496952	area
FKBP5	0.0330307	0.497525	area
EREG	0.0204973	0.497579	area
FGF6	0.0352382	0.497755	area
TALDO1	0.0328283	0.497786	area
WASF1	0.0314852	0.497786	area
CD276	-0.0236971	0.498527	area
SMAD3	0.0299356	0.49864	area
ARHGAP5	0.0250301	0.498644	area
TJAP1	0.0321654	0.49874	area
HIP1	0.0321176	0.498759	area
STX3	0.0317578	0.500243	area
CDC26	-0.0331655	0.500289	area
CASP3	-0.0295007	0.501026	area
PPM1B	-0.0275217	0.501131	area
PF4	0.0323856	0.501133	area
PRDX1	-0.0260655	0.501336	area
KLF4	-0.0147598	0.501619	area
FN1	-0.0391534	0.502644	area
NECTIN4	-0.0200577	0.503189	area
TXNDC15	-0.0272121	0.503382	area
PCNA	-0.0329309	0.50362	area
RNF31	-0.0344814	0.50362	area
PEBP1	-0.0304931	0.503941	area
SLURP1	-0.0331832	0.503941	area
SPINK4	0.025526	0.50414	area
ARHGAP1	-0.0281756	0.504197	area
PCDH1	-0.0337168	0.505089	area
ANXA3	-0.0203342	0.505365	area
IL1RN	-0.028931	0.505395	area
TAGLN3	-0.0324165	0.507223	area
PALLD	-0.033056	0.507904	area
XIAP	0.0328758	0.507904	area
SESTD1	0.0292942	0.509439	area
TBC1D23	0.0321606	0.509439	area
CEACAM19	0.0438857	0.509931	area
NRP1	-0.0245372	0.509931	area
ECHDC3	0.0272996	0.510184	area
SMAD1	0.0325927	0.511132	area
RANBP1	-0.0328295	0.511303	area
SPON1	-0.0358564	0.511657	area
SLAMF1	0.0318164	0.511677	area
ST13	-0.0340069	0.511677	area
PSAP	-0.0339937	0.511845	area
SNED1	0.0348097	0.512472	area
ZNF830	0.0271325	0.512695	area
SUSD2	0.0276395	0.512818	area
SAFB2	-0.0288385	0.512838	area
MOCS2	-0.0160042	0.513613	area
CD83	0.0189987	0.513893	area
ACTA2	0.0340584	0.514301	area
BTN1A1	0.0233397	0.514301	area
TEK	-0.0286836	0.515032	area
LRRC38	0.0296047	0.515372	area
FUS	0.0257786	0.516106	area
ERBB4	0.0209615	0.516827	area
BTLA	-0.0234207	0.517219	area
CAT	0.0217118	0.517398	area
ENTPD6	0.0194067	0.517402	area
SERPINA12	-0.0320214	0.517409	area
DYNC1H1	-0.029334	0.517718	area
GBP2	0.0259542	0.518043	area
RELB	-0.0346868	0.51842	area
ADAMTS1	-0.0282528	0.519123	area
LGALS9	-0.0247971	0.51929	area
PCBP2	0.0331085	0.519483	area
TIMP4	0.0319561	0.519483	area
AMBN	-0.036132	0.519751	area
CXCL1	0.0210361	0.519849	area
TTR	0.0314295	0.519975	area
UMOD	0.0348457	0.519975	area
PSMD1	0.0302993	0.520221	area
STX5	0.0315771	0.520791	area
TERF1	-0.0349124	0.520791	area
ZNRD2	-0.031241	0.520791	area
SERPINA1	-0.0268047	0.520855	area
PRKAR2A	0.0331881	0.521378	area
KIF1C	0.0358311	0.521387	area
SERPINB9	0.0337009	0.521506	area
KEL	0.0173669	0.521652	area
GPR158	0.0253132	0.522062	area
RYR1	-0.0254797	0.522272	area
TIGAR	0.0277096	0.5244	area
ANKRA2	0.0318978	0.524571	area
BAX	-0.0267695	0.525251	area
RECK	-0.0366374	0.525313	area
TMEM132A	0.0313053	0.525313	area
GAS2	-0.0170694	0.525352	area
IL18	0.0299229	0.525357	area
QSOX1	-0.0341501	0.525642	area
PINLYP	-0.0355395	0.526173	area
SUMF1	0.0255551	0.526173	area
ZHX2	-0.0307836	0.526173	area
QDPR	-0.0310158	0.526281	area
SLIRP	-0.0339021	0.5263	area
TMEM106A	0.0342869	0.5263	area
CX3CL1	-0.0265318	0.526338	area
TP53BP1	0.0292578	0.526578	area
PSMG4	-0.033165	0.526586	area
SUGT1	0.0299007	0.526586	area
SV2A	0.0349754	0.526654	area
GP2	0.0268297	0.527034	area
DECR1	-0.0235485	0.528249	area
REG1A	-0.0342378	0.528429	area
RAB27B	0.0330529	0.528717	area
KCNH2	0.0262722	0.529046	area
SWAP70	-0.0310408	0.529205	area
FBP1	-0.0301748	0.529521	area
HMOX2	-0.0309126	0.529891	area
CYP24A1	-0.0189427	0.530147	area
PTPRS	-0.0327675	0.530425	area
SERPINB1	0.0341229	0.530425	area
TNN	-0.0331387	0.530425	area
TRAF3	0.033011	0.530439	area
PTN	-0.0367754	0.530799	area
SEMA6C	-0.035273	0.530799	area
TPSG1	-0.0332996	0.531074	area
DKK1	-0.0261352	0.531086	area
ERCC1	-0.0157447	0.531226	area
MFAP5	-0.0230961	0.531986	area
SMAD5	-0.0298167	0.532107	area
DAND5	0.0333471	0.533075	area
OTUD6B	0.0336241	0.533131	area
MAPKAPK2	-0.0198857	0.533805	area
PRKAB1	0.030696	0.534647	area
KLK8	0.0214912	0.53472	area
GDF15	-0.0164575	0.535082	area
WARS	-0.0309893	0.535183	area
USP47	-0.0317091	0.535489	area
CLEC11A	-0.0266244	0.535581	area
TARBP2	0.0304741	0.535832	area
ADGRG1	0.0275053	0.536168	area
IGF1R	0.021579	0.536168	area
MSTN	0.0259466	0.536168	area
MICALL2	-0.0192629	0.536205	area
KRT17	0.0261133	0.536652	area
SERPINF1	-0.0351257	0.536982	area
VSIG10L	-0.0312296	0.536982	area
PAXX	-0.0314906	0.537596	area
SYTL4	0.0334182	0.538231	area
ADAMTS15	-0.0313602	0.538278	area
GRN	-0.0273399	0.538624	area
AOC3	0.0332726	0.539096	area
ERI1	-0.0188713	0.539442	area
MFAP3	0.0270701	0.539892	area
PDXDC1	-0.0356748	0.540998	area
FABP9	0.0267315	0.541317	area
KIF22	-0.0210405	0.541578	area
EBI3_IL27	0.0282406	0.54216	area
SHC1	0.0277885	0.542493	area
LRP11	0.0233866	0.543558	area
ORM1	0.0322809	0.544014	area
IL32	-0.0276225	0.544614	area
M6PR	0.0294132	0.54463	area
PRND	-0.0341697	0.544926	area
TNFRSF21	0.0278034	0.545116	area
MYOM3	-0.0239337	0.545415	area
NPTXR	-0.0226688	0.545484	area
SNX9	0.0301702	0.545651	area
SLC34A3	-0.0335307	0.546089	area
TPP1	0.0313044	0.546089	area
CHRDL2	-0.0215859	0.546184	area
ACAN	0.0247751	0.547329	area
AXL	0.0193792	0.547329	area
CSH1	0.0220278	0.547422	area
PPIE	0.0267387	0.547457	area
CST5	-0.0295451	0.547915	area
SIGLEC6	-0.0355352	0.548428	area
CEMIP2	0.0224828	0.548873	area
CD27	0.0437452	0.549811	area
KLK14	-0.0353426	0.550212	area
SAA4	0.0357638	0.550238	area
UNC5D	0.0350331	0.550238	area
SNX18	0.0339082	0.550319	area
TNR	-0.0369526	0.550919	area
NDUFB7	0.0315345	0.552707	area
CIRBP	-0.0187638	0.552937	area
ENPP2	0.029235	0.553479	area
TRIM21	0.0314076	0.554071	area
CCL28	-0.0293075	0.5541	area
TFF1	-0.0361335	0.554597	area
MORF4L1	-0.0197318	0.554733	area
SCGB1A1	-0.0373221	0.554787	area
FAM171B	0.0210466	0.554875	area
CYTH3	0.0221488	0.554988	area
LBR	0.0200383	0.554996	area
GAGE2A	-0.0267293	0.555427	area
PHLDB1	0.0343217	0.555663	area
HAGH	0.145721	0.555858	area
GOLGA3	-0.0199696	0.555894	area
UGDH	-0.0359687	0.556094	area
LYPD3	0.0288564	0.55632	area
ARHGEF5	-0.0257925	0.556511	area
KLK4	0.0269944	0.556898	area
REG4	0.0298617	0.556989	area
TIMP2	-0.0309985	0.557256	area
POLR2F	-0.0316346	0.55749	area
BCL7A	-0.020869	0.558936	area
CNDP1	-0.0221209	0.559419	area
ADM	0.0234257	0.559436	area
SCT	0.032015	0.559729	area
IFNAR1	0.0281638	0.560514	area
INSL3	-0.0151384	0.560746	area
NEXN	0.0318999	0.561053	area
PRDX6	0.0371987	0.561836	area
PRSS8	0.0395287	0.561836	area
PLXNB3	0.0358282	0.562948	area
ESPL1	-0.0211673	0.563141	area
GPC5	0.0250921	0.564835	area
ITGA11	0.0307352	0.564972	area
CACNA1C	-0.0250095	0.565714	area
CDCP1	0.0229187	0.565714	area
IMPACT	0.0308126	0.565927	area
DDX53	0.0299657	0.567329	area
NRTN	0.0176586	0.567971	area
COPE	-0.0246136	0.568049	area
SAT2	-0.0346946	0.568196	area
SIL1	-0.0321196	0.568535	area
JCHAIN	-0.0237023	0.570684	area
MYL3	-0.0162906	0.571051	area
ADH4	-0.027114	0.571983	area
COL28A1	-0.0274005	0.572648	area
ENOPH1	-0.0187203	0.573425	area
LPA	-0.0210797	0.573639	area
RABGAP1L	0.0336718	0.573691	area
SERPING1	-0.0325091	0.573691	area
SORD	0.0352912	0.573691	area
TRIAP1	0.0353367	0.573691	area
S100A14	-0.0349909	0.573912	area
BRDT	-0.0232947	0.574067	area
CXCL5	-0.0163707	0.574601	area
INPP5D	-0.0416137	0.574601	area
CLGN	0.0291143	0.576442	area
METAP1	0.02307	0.57659	area
VCAN	0.0380151	0.576821	area
RAC3	-0.0322842	0.576906	area
DNM3	-0.0218753	0.577553	area
S100A16	-0.0369783	0.577852	area
VSTM1	-0.0271679	0.577852	area
FZD10	0.0223551	0.579489	area
MYH4	-0.0195653	0.579787	area
TSPAN15	0.0351962	0.580165	area
CEACAM8	0.0282897	0.580911	area
PM20D1	-0.0316032	0.581036	area
THBD	-0.0308457	0.581183	area
EBAG9	0.0287722	0.581599	area
COL3A1	-0.0314925	0.581883	area
TSLP	-0.0311998	0.581932	area
RAPGEF2	0.0316089	0.582175	area
MET	-0.0205369	0.582244	area
GET3	-0.0213379	0.58226	area
CLEC6A	0.023563	0.582504	area
SRC	0.0308426	0.583066	area
RAP1A	0.0291851	0.583151	area
ERN1	-0.0184734	0.583244	area
NME3	-0.0166131	0.583862	area
SNAP23	0.0310615	0.583933	area
TSNAX	0.0343255	0.583933	area
ANGPTL1	0.0168937	0.586081	area
KLK12	0.0202967	0.586868	area
RAB2B	0.0322096	0.587881	area
RLN2	-0.0342448	0.587881	area
GPHA2	0.0179043	0.588279	area
RAB39B	0.0346593	0.589166	area
TNFRSF9	-0.0394455	0.590261	area
LEG1	0.0237967	0.590405	area
PMVK	0.0330637	0.591535	area
PPL	-0.0347807	0.591666	area
TNF	-0.0377897	0.591672	area
PPBP	0.0357554	0.59308	area
RNF5	0.0349974	0.593103	area
PLB1	0.0361514	0.593925	area
TCL1B	0.0329978	0.593925	area
FAM3C	-0.0202376	0.594091	area
IPCEF1	0.0177572	0.595088	area
CEACAM6	0.0177703	0.595919	area
CYTL1	0.029413	0.595919	area
ERP44	0.0275488	0.597535	area
ANXA2	0.0260728	0.597805	area
TOMM20	0.0349596	0.597821	area
AMDHD2	0.0233444	0.59815	area
SAP18	0.030114	0.598784	area
TNFRSF4	-0.0386339	0.598784	area
MYOM2	-0.0219557	0.598823	area
PMM2	0.033524	0.599293	area
VCPKMT	0.0350263	0.599293	area
TIE1	-0.034708	0.599545	area
PRC1	-0.0319516	0.599781	area
BACH1	0.028326	0.600031	area
RPGR	0.030816	0.600052	area
TLR1	-0.0371635	0.600052	area
VASP	0.0350215	0.600052	area
ARFIP1	0.0228816	0.600479	area
ENO3	0.0208248	0.600578	area
IL16	-0.0210176	0.600639	area
MENT	-0.0241171	0.601373	area
CFI	0.0247276	0.602801	area
KLK6	-0.0275263	0.603046	area
MYDGF	-0.0237834	0.603103	area
PTGES2	0.0330495	0.604191	area
DDX25	0.0178888	0.604917	area
ADA2	0.0291827	0.605004	area
OMD	0.0394445	0.605083	area
CCN2	0.0170085	0.605107	area
SNX2	0.0341179	0.605654	area
VSTM2B	0.0355032	0.606487	area
NID1	0.0222575	0.606725	area
UBE2L6	0.0352645	0.607859	area
PTPRM	0.0356142	0.607966	area
DCUN1D2	-0.0193679	0.608054	area
GLP1R	0.0215728	0.60844	area
IGHMBP2	-0.0216707	0.608601	area
CFC1	0.019357	0.609471	area
IFNG	-0.0194772	0.610082	area
FGF16	0.025542	0.610512	area
KLKB1	-0.0150214	0.610806	area
STC1	-0.0331005	0.610817	area
CALCOCO1	0.0227304	0.611065	area
OXCT1	0.0352175	0.611254	area
PAFAH1B3	-0.0372627	0.611254	area
PPM1A	0.0344377	0.611254	area
RRM2	0.0344546	0.612401	area
APRT	-0.0281147	0.613176	area
THOP1	-0.0338994	0.613284	area
PSME1	-0.0332138	0.613311	area
RGS10	0.0337064	0.613311	area
SPINK5	-0.0379327	0.613311	area
DTX3	-0.0209368	0.613344	area
FCGR2B	-0.0182131	0.613344	area
GMFG	-0.0221207	0.615153	area
ITGAL	-0.0222444	0.615299	area
PSCA	0.0356823	0.615586	area
NID2	-0.0287692	0.615945	area
PTGDS	-0.0378378	0.616234	area
IL6R	-0.0225083	0.616572	area
SLC44A4	0.0283949	0.616902	area
TTF2	0.0345517	0.616902	area
LAMA1	-0.0211779	0.616994	area
PPP1CC	0.035417	0.617783	area
PDGFC	0.0339166	0.618854	area
IFIT1	0.0194176	0.619021	area
ADGRV1	0.0228698	0.619194	area
CSF2	0.0141235	0.619493	area
HPCAL1	-0.0174148	0.620093	area
LTB	-0.0216641	0.62082	area
LACTB2	0.0253193	0.621045	area
FLI1	0.0248876	0.621121	area
ANGPTL7	0.0171555	0.621133	area
GJA8	0.0228731	0.621232	area
MTUS1	0.0243761	0.621232	area
CCNE1	-0.0183743	0.622133	area
ZBTB16	0.0320868	0.622273	area
TLR3	-0.0384495	0.622333	area
MSRA	0.0179003	0.623171	area
STAT5B	0.0317859	0.623401	area
F3	-0.0137695	0.623425	area
CD38	-0.0172733	0.624034	area
PTPRC	-0.0377953	0.624494	area
LPCAT2	0.0167968	0.625736	area
ATF2	-0.0398523	0.626129	area
CLPS	0.0194375	0.627239	area
INSL5	-0.0189343	0.627334	area
MED21	0.0178366	0.627666	area
GOPC	-0.0260679	0.628347	area
PRR5	0.0333013	0.629524	area
SKAP2	0.0317521	0.629524	area
VTA1	0.0345875	0.629524	area
PCBD1	-0.0369987	0.631237	area
HTR1A	0.013107	0.631969	area
TRDMT1	0.0342605	0.632342	area
HRAS	0.0282502	0.632431	area
SNU13	-0.0381058	0.632433	area
USP25	0.0359282	0.632528	area
CRADD	-0.0185328	0.632561	area
PLEKHO1	0.0360051	0.632686	area
CES1	0.0200226	0.633118	area
BTNL10	-0.0307651	0.633781	area
SOD1	-0.0333744	0.63394	area
WIF1	-0.036692	0.634321	area
SLC16A1	-0.0312226	0.634557	area
OSBPL2	0.0333246	0.635148	area
ROBO1	0.0361258	0.635148	area
TXLNA	0.0357005	0.635148	area
CLEC5A	-0.0206007	0.635791	area
NPL	0.0191689	0.636289	area
PDIA2	0.0357415	0.63737	area
RRP15	0.0308853	0.63737	area
TXN	-0.0371171	0.63737	area
VEGFD	-0.0368195	0.637568	area
GRK5	0.0207719	0.638074	area
CD22	0.0219649	0.638131	area
ATP6V1G2	-0.021292	0.638176	area
DCDC2C	0.0199361	0.638176	area
EPHA10	0.0295512	0.638176	area
THY1	0.0385812	0.639881	area
OGN	-0.0388066	0.641129	area
RNASE3	-0.0361716	0.641129	area
STX8	0.0319616	0.641129	area
SERPINF2	0.0307874	0.642159	area
PPP1R14D	-0.0318717	0.642443	area
PTH	-0.0308135	0.642533	area
YWHAQ	0.0361363	0.6428	area
ACTN2	0.0220809	0.642803	area
TTN	0.0358632	0.643948	area
ACY1	-0.024645	0.644469	area
PTTG1	0.0328548	0.64463	area
RAB33A	0.0362638	0.64463	area
REG1B	-0.0370138	0.64463	area
MZB1	0.0182899	0.6465	area
PRKAG3	0.0353898	0.646843	area
PAPPA	-0.0291659	0.647308	area
CORO6	0.0320849	0.647978	area
IL36G	0.0218888	0.647978	area
IDUA	-0.0174876	0.648363	area
DEFB4A_DEFB4B	-0.0148323	0.64857	area
TNIP1	0.0363326	0.648758	area
PRR4	0.0364865	0.650303	area
ADGRE5	0.0251297	0.650495	area
PRKAR1A	0.0322398	0.650712	area
AARSD1	-0.0222823	0.65136	area
L1CAM	0.0223221	0.65136	area
GPRC5C	0.0188817	0.651641	area
TLR2	0.0315163	0.651758	area
PTP4A3	-0.0376611	0.651861	area
RPL14	-0.0336799	0.652147	area
CEP164	0.0195954	0.652481	area
UBXN1	0.0364621	0.652721	area
GFRA3	0.0159709	0.652804	area
MORC3	0.0207396	0.652804	area
NFU1	-0.0142728	0.652804	area
TRIM25	0.0364744	0.65339	area
RNF168	-0.0364905	0.653815	area
LXN	0.0172859	0.654442	area
SIGLEC9	-0.0310328	0.655745	area
AGRP	0.0163004	0.656355	area
SCARA5	-0.03916	0.656536	area
RFC4	-0.0332904	0.656558	area
UXS1	-0.0296069	0.656558	area
VAMP5	0.0351056	0.656558	area
CEACAM1	-0.0203741	0.657226	area
IL10RA	0.0193552	0.657226	area
NCAM1	0.0158429	0.657928	area
ARG2	-0.0369072	0.661042	area
STAU1	0.0382805	0.66123	area
NCLN	-0.0163048	0.661377	area
PLAT	-0.0330151	0.662064	area
CGA	0.0169656	0.662257	area
CFH	0.0182867	0.66234	area
EVI5	0.0157255	0.663469	area
BDNF	-0.0224274	0.663526	area
BOLA1	-0.0166224	0.663728	area
PDP1	0.0307419	0.664307	area
PRDX5	0.0326238	0.664307	area
TPK1	0.036533	0.664307	area
VEGFB	-0.0370355	0.664307	area
STXBP3	0.0362352	0.664443	area
PLIN3	-0.0331745	0.664788	area
SEPTIN8	-0.0357095	0.665535	area
LAT	-0.019338	0.665539	area
C1RL	-0.0140445	0.66554	area
CD6	-0.0205478	0.66554	area
DNM1	-0.0126918	0.665722	area
TPRKB	-0.0399108	0.665898	area
GFOD2	-0.0163335	0.666197	area
OFD1	-0.0360161	0.666304	area
IFNGR1	-0.018724	0.666912	area
GLT8D2	-0.0159861	0.668344	area
PADI2	-0.0360859	0.668946	area
TMEM25	0.0345578	0.668946	area
CMC1	0.0145128	0.669029	area
SUOX	0.0369809	0.669233	area
CCL11	0.0212627	0.669882	area
TBC1D17	-0.0349603	0.670521	area
RAB6A	0.0336857	0.670882	area
VAMP8	0.0367833	0.671095	area
C1QBP	0.0168717	0.671395	area
KDM3A	-0.0201542	0.67242	area
HBQ1	0.0213975	0.673072	area
TMPRSS5	-0.0369206	0.673498	area
PYDC1	-0.0367735	0.673972	area
IQGAP2	0.0214485	0.674036	area
SDHB	0.0367438	0.674627	area
TYMP	0.0382156	0.674627	area
PRDX3	0.038344	0.674668	area
PCDHB15	-0.0362757	0.674879	area
PCSK9	0.0352752	0.674879	area
SEPTIN9	0.0327126	0.674879	area
SLAMF7	-0.0346636	0.674879	area
SULT1A1	0.0327627	0.674879	area
TGOLN2	-0.0375007	0.674879	area
VTCN1	-0.0366727	0.675176	area
EGFR	-0.0194365	0.675511	area
CETN3	-0.0184455	0.678383	area
PRTN3	-0.0330966	0.678657	area
CHL1	0.024195	0.678953	area
ITIH3	-0.0104119	0.678975	area
VWC2	-0.034991	0.67962	area
CA8	-0.0183297	0.679976	area
KLRC1	0.0155465	0.680676	area
POSTN	-0.0304254	0.680753	area
[truncated: 12,601 more rows]
