# Supplementary material for: Bidirectional causal relationships between plasma proteins, neuroimaging metrics and risk of Alzheimer's disease
Source: J Prev Alzheimers Dis. 2026 Jun 10;13(8):100619. doi: 10.1016/j.tjpad.2026.100619 (PMC13273828; doi:10.1016/j.tjpad.2026.100619)
Supplement: Supplementary file 9 — Supplementary Table 9: Forward MR analysis results (protein to neuroimaging metrics). [file mmc9.xlsx]

## Sheet: Sheet2
Note: Causal effects estimated using four two-sample MR methods (Inverse variance weighted, weighted median, weighted mode and MR-Egger), with a clumping P threshold of 5x10-8. The significance was primarily determined with Wald test and a two-sided FDR-correted P value < 0.05 was considered significant.
Exposure (protein)	Outcome (IDP)	Measure	IVs N	IVW				MR-RAPS				Weighted Median				Weighted Mode				MR-Egger				Wald ratio
				Estimate (OR)	95% lower CI	95% upper CI	P value	Estimate (OR)	95% lower CI	95% upper CI	P value	Estimate (OR)	95% lower CI	95% upper CI	P value	Estimate (OR)	95% lower CI	95% upper CI	P value	Estimate (OR)	95% lower CI	95% upper CI	P value	Estimate (OR)	95% lower CI	95% upper CI	P value
COX6B1	IDP.0653	area	29	0.684875	0.605052	0.775228	2.13919e-09	0.68367	0.594279	0.786506	1.04258e-07	0.684607	0.585475	0.800524	2.05588e-06	0.64872	0.488559	0.861386	0.0111445	0.59	0.34	1.02	0.0541	NA	NA	NA	NA
IRAK4	IDP.0653	area	29	0.791373	0.713209	0.878104	1.03399e-05	0.78713	0.703101	0.881202	3.24338e-05	0.782815	0.681657	0.898986	0.000523599	0.772278	0.602454	0.989972	0.0434273	0.47	0.21	1.04	0.058	NA	NA	NA	NA
DOK1	IDP.0653	area	11	0.772027	0.687159	0.867378	1.33266e-05	0.75934	0.674017	0.855465	5.98196e-06	0.751686	0.650146	0.869085	0.000115703	0.71414	0.560812	0.909388	0.0123825	0.35	0.15	0.82	0.0222	NA	NA	NA	NA
IL17RB	IDP.0648	area	27	1.26405	1.13569	1.4069	1.79309e-05	1.26522	1.12939	1.41738	4.9077e-05	1.23436	1.05275	1.44731	0.00951195	1.22973	0.980478	1.54235	0.0712311	1.25	0.86	1.83	0.225	NA	NA	NA	NA
FCN1	IDP.0648	area	38	0.822608	0.752252	0.899543	1.86193e-05	0.824589	0.750549	0.905933	5.86675e-05	0.864657	0.756684	0.988037	0.0326104	0.852627	0.705333	1.03068	0.0955611	0.79	0.61	1.04	0.0892	NA	NA	NA	NA
IL17A	IDP.1456	DTIFA	15	1.34611	1.17471	1.54251	1.89127e-05	1.34643	1.15636	1.56773	0.000127501	1.33327	1.12215	1.5841	0.00107408	1.31878	1.00832	1.72482	0.0454286	1.5	0.4	5.65	0.44	NA	NA	NA	NA
DNM1	IDP.1487	DTIFA	20	1.16105	1.08285	1.24489	2.69782e-05	1.16459	1.08148	1.25409	5.49337e-05	1.16722	1.06217	1.28265	0.00131173	1.16668	1.00116	1.35956	0.0484924	1.12	0.78	1.6	0.524	NA	NA	NA	NA
TNFRSF11B	IDP.1486	DTIFA	25	0.824389	0.752731	0.902867	3.14911e-05	0.822094	0.747016	0.904717	6.08897e-05	0.858541	0.745991	0.988073	0.0333898	0.838924	0.696534	1.01042	0.0630491	0.86	0.65	1.14	0.273	NA	NA	NA	NA
LRCH4	IDP.1486	DTIFA	18	0.54065	0.402401	0.726396	4.47427e-05	0.53565	0.384626	0.745974	0.00022052	0.522268	0.360946	0.755692	0.000568763	0.492199	0.228993	1.05793	0.0601107	0.1	2.91e-06	3200	0.436	NA	NA	NA	NA
CXCL10	IDP.1486	DTIFA	25	0.892076	0.821835	0.968321	0.00634595	0.891129	0.817847	0.970977	0.00847104	0.86736	0.762169	0.98707	0.0309823	0.853168	0.723157	1.00655	0.0590583	0.81	0.65	1.01	0.0564	NA	NA	NA	NA
PTPRC	IDP.1487	DTIFA	34	1.1707	1.04521	1.31125	0.00644099	1.16177	1.01644	1.32786	0.0278611	1.17151	0.998195	1.37492	0.052637	1.17756	0.965502	1.4362	0.100145	1.04	0.75	1.42	0.813	NA	NA	NA	NA
IL1R1	IDP.1487	DTIFA	10	1.1464	1.03865	1.26533	0.00666921	1.15066	1.03745	1.27622	0.00791416	1.16726	1.00384	1.35727	0.0444487	1.18916	0.972783	1.45366	0.0870688	1.13	0.84	1.53	0.393	NA	NA	NA	NA
PPP3R1	IDP.1605	DTIMD	26	0.698624	0.576348	0.84684	0.000258646	0.697778	0.56713	0.858523	0.000668496	0.740891	0.575234	0.954255	0.0201983	0.746607	0.509644	1.09375	0.110273	0.61	0.23	1.58	0.237	NA	NA	NA	NA
LAMB1	IDP.1606	DTIMD	17	0.843773	0.769737	0.924931	0.000288416	0.834885	0.756548	0.921333	0.000330815	0.840665	0.745254	0.948291	0.0047453	0.851291	0.696014	1.04121	0.103976	1.19	0.64	2.21	0.546	NA	NA	NA	NA
BTN3A2	IDP.1605	DTIMD	13	1.16392	1.04043	1.30207	0.0079865	1.16225	1.03174	1.30927	0.0133522	1.09879	0.944497	1.27828	0.222346	1.09335	0.842987	1.41806	0.443797	1.52	0.76	3.04	0.192	NA	NA	NA	NA
IL17RA	IDP.1605	DTIMD	13	0.925007	0.873156	0.979937	0.00808285	0.922014	0.867567	0.979878	0.00893473	0.910327	0.841568	0.984703	0.0190418	0.895313	0.78021	1.0274	0.110226	0.88	0.71	1.1	0.249	NA	NA	NA	NA
TMED10	IDP.1606	DTIMD	42	1.61811	1.11272	2.35303	0.0117657	1.63915	1.09569	2.45216	0.0161856	1.70786	1.03105	2.82896	0.0376393	1.71235	0.688788	4.25695	0.21032	2.23	0.11	43.4	0.544	NA	NA	NA	NA
PGLYRP4	IDP.1646	DTIMD	40	0.933089	0.883728	0.985207	0.0125096	0.933702	0.881872	0.988578	0.0185597	0.936971	0.87147	1.0074	0.0782847	0.93781	0.823647	1.0678	0.316121	1.01	0.82	1.24	0.946	NA	NA	NA	NA
ERBB3	IDP.1646	DTIMD	22	0.817308	0.696759	0.958713	0.0132169	0.812995	0.685659	0.963979	0.0172139	0.83244	0.670184	1.03398	0.0973308	0.684816	0.452965	1.03534	0.0688812	0.89	0.44	1.83	0.734	NA	NA	NA	NA
GLRX5	IDP.1020	thick	6	0.839381	0.760105	0.926926	0.000541871	0.836429	0.752254	0.930023	0.000964888	0.849788	0.741353	0.974083	0.019438	0.831044	0.700908	0.985341	0.0347157	0.83	0.63	1.1	0.187	NA	NA	NA	NA
BNIP2	IDP.1020	thick	23	0.839372	0.757534	0.930052	0.000821428	0.838546	0.746541	0.941889	0.00298136	0.850888	0.731638	0.989574	0.0360779	0.855914	0.69625	1.05219	0.132024	0.8	0.59	1.09	0.153	NA	NA	NA	NA
EFHD1	IDP.1020	thick	56	0.902943	0.850146	0.959019	0.000896331	0.902871	0.845581	0.964042	0.00225154	0.913625	0.842429	0.990839	0.0290852	0.928213	0.820404	1.05019	0.223352	1.02	0.8	1.31	0.848	NA	NA	NA	NA
PPME1	IDP.1020	thick	13	0.904202	0.851589	0.960066	0.000993302	0.901315	0.845982	0.960268	0.00130806	0.8998	0.824733	0.9817	0.0175228	0.900114	0.764535	1.05974	0.194399	0.93	0.71	1.21	0.579	NA	NA	NA	NA
RASGRF1	IDP.1020	thick	17	1.16223	1.06205	1.27187	0.00107989	1.17035	1.06409	1.28722	0.00119843	1.21539	1.06245	1.39036	0.00447235	1.24041	1.01157	1.52101	0.0391225	1.09	0.81	1.46	0.563	NA	NA	NA	NA
IGFBP1	IDP.1020	thick	21	1.17797	1.06771	1.29961	0.00108781	1.17367	1.05856	1.3013	0.00236121	1.17502	1.01062	1.36617	0.0359628	1.1782	0.966937	1.43563	0.0988412	1.16	0.87	1.54	0.292	NA	NA	NA	NA
CLGN	IDP.1059	thick	15	1.14049	1.05331	1.23489	0.00119514	1.14314	1.05087	1.24351	0.00183527	1.11872	0.991379	1.26242	0.0688248	1.08384	0.890829	1.31867	0.388652	1.01	0.64	1.58	0.973	NA	NA	NA	NA
INHBB	IDP.1059	thick	15	1.12998	1.04881	1.21743	0.00131277	1.13207	1.04551	1.22579	0.00223719	1.13972	1.03279	1.25772	0.00927149	1.15859	0.956842	1.40289	0.123383	1.02	0.66	1.57	0.936	NA	NA	NA	NA
TMSB10	IDP.0012	volume	24	0.910017	0.858994	0.964071	0.00136053	0.910755	0.857067	0.967807	0.00256491	0.919554	0.850424	0.994303	0.0354415	0.97004	0.835345	1.12645	0.676486	0.88	0.69	1.11	0.267	NA	NA	NA	NA
PTPRN2	IDP.0012	volume	24	1.221	1.07992	1.38051	0.00143533	1.22965	1.07979	1.40032	0.0018228	1.2378	1.03001	1.4875	0.0228849	1.26556	1.00383	1.59553	0.0467498	1.28	0.86	1.89	0.207	NA	NA	NA	NA
SPARC	IDP.0012	volume	14	1.13333	1.04749	1.2262	0.00184223	1.13644	1.04489	1.23602	0.00283954	1.13435	1.02217	1.25885	0.0176626	1.1442	0.937008	1.39721	0.171179	1.33	0.89	2	0.149	NA	NA	NA	NA
ENTPD2	IDP.0012	volume	18	1.23043	1.07567	1.40745	0.00249764	1.22233	1.05664	1.41401	0.00690779	1.20928	1.01256	1.44421	0.0359212	1.20255	0.932491	1.55082	0.143011	1.36	0.85	2.19	0.186	NA	NA	NA	NA
DAAM1	IDP.0012	volume	31	0.791836	0.678796	0.923699	0.00297868	0.781796	0.665305	0.918686	0.00278749	0.770114	0.637743	0.92996	0.00663514	0.779323	0.55329	1.0977	0.11338	1.61	0.47	5.52	0.303	NA	NA	NA	NA
ANXA5	IDP.0179	volume	11	0.862535	0.782295	0.951005	0.00299378	0.86298	0.778072	0.957154	0.00529197	0.861476	0.749568	0.990091	0.0357057	0.852718	0.706141	1.02972	0.0928621	0.75	0.57	0.99	0.043	NA	NA	NA	NA
DCTN6	IDP.0179	volume	14	0.602375	0.429292	0.845243	0.0033589	0.598956	0.410795	0.873303	0.00771862	0.616095	0.399826	0.949345	0.0281172	0.637781	0.214588	1.89556	0.217622	9.66	3.17e-14	2950000000000000	0.546	NA	NA	NA	NA
TNFRSF21	IDP.0179	volume	18	0.833861	0.735244	0.945706	0.00466512	0.842553	0.737647	0.962379	0.0115624	0.835612	0.699029	0.998881	0.0485755	0.854283	0.664445	1.09836	0.202646	0.9	0.45	1.77	0.738	NA	NA	NA	NA
SYT1	IDP.0179	volume	35	1.86608	1.20416	2.89184	0.00525036	1.88659	1.17681	3.02447	0.00838651	NA	NA	NA	NA	NA	NA	NA	NA	NA	NA	NA	NA	NA	NA	NA	NA
ENPP6	IDP.0179	volume	45	0.884911	0.81185	0.964547	0.00541884	0.88658	0.802632	0.979309	0.017694	0.88941	0.785708	1.0068	0.0639016	0.886701	0.767618	1.02426	0.0984467	0.91	0.72	1.14	0.383	NA	NA	NA	NA
NHLRC3	IDP.0179	volume	35	1.30695	1.08139	1.57955	0.00561353	1.29782	1.05968	1.58947	0.0117192	1.18775	0.917251	1.53802	0.191916	1.1246	0.756151	1.67258	0.514382	0.75	0.11	5.32	0.74	NA	NA	NA	NA
PAMR1	IDP.0179	volume	34	1.74764	1.17633	2.5964	0.00570839	1.80942	1.18376	2.76575	0.00615759	2.3077	1.34215	3.96788	0.00249302	2.59212	0.981841	6.84335	0.053813	1.77	0.49	6.35	0.349	NA	NA	NA	NA
