# Supplementary material for: Bidirectional causal relationships between plasma proteins, neuroimaging metrics and risk of Alzheimer's disease
Source: J Prev Alzheimers Dis. 2026 Jun 10;13(8):100619. doi: 10.1016/j.tjpad.2026.100619 (PMC13273828; doi:10.1016/j.tjpad.2026.100619)
Supplement: Supplementary file 10 — Supplementary Table 10: Pleiotropy assessment for the significant results of forward MR analyses (protein to neuroimaging metrics). [file mmc10.xlsx]

## Sheet: Sheet1
Note: The clumping method was set to 5 x 10-6. The significance was determiend with t-test and global test, with a two-sided P value < 0.05 considered nominal significance.
Exposure (Protein)	Outcome (IDP)	Measure	MR-PRESSO global test		MR-Egger intercept
			Observed RSS	P value	Effect size	SE	P value
COX6B1	IDP.0653	area	95.4663	0.6982	-0.00190751	0.00237425	0.423639
IL17RB	IDP.0653	area	51.8321	0.7063	-0.00328777	0.00178513	0.0709061
DOK1	IDP.0653	area	75.9957	0.8552	0.00488492	0.00201918	0.0176347
IRAK4	IDP.0648	area	42.3719	0.5967	0.00241783	0.00322987	0.45828
FCN1	IDP.0648	area	66.0659	0.6895	-0.00281388	0.00181797	0.126242
IL17A	IDP.1456	DTIFA	44.9096	0.8825	-0.000201223	0.00178183	0.910504
DNM1	IDP.1487	DTIFA	66.4392	0.8261	-0.00310196	0.00215349	0.153907
TNFRSF11B	IDP.1486	DTIFA	47.3448	0.9581	-0.000194386	0.00179614	0.914162
PTPRC	IDP.1486	DTIFA	61.1791	0.6552	0.00058472	0.00164232	0.723006
CXCL10	IDP.1486	DTIFA	66.6821	0.8377	0.00120622	0.0025251	0.634241
LRCH4	IDP.1487	DTIFA	22.8474	0.8512	0.000820144	0.0042392	0.84799
IL1R1	IDP.1487	DTIFA	44.1233	0.8957	0.00598324	0.00317498	0.0648847
PPP3R1	IDP.1605	DTIMD	35.418	0.8699	0.00492515	0.00343082	0.158363
BTN3A2	IDP.1606	DTIMD	26.2718	0.5293	0.00111569	0.00478964	0.817785
LAMB1	IDP.1605	DTIMD	40.2944	0.7756	0.000545423	0.00323996	0.867068
IL17RA	IDP.1605	DTIMD	28.0394	0.9239	-0.00468529	0.00409508	0.259919
TMED10	IDP.1606	DTIMD	52.1334	0.6616	0.00127544	0.00218924	0.562592
PGLYRP4	IDP.1646	DTIMD	75.141	0.7747	-0.00223328	0.00224357	0.322463
ERBB3	IDP.1646	DTIMD	33.5044	0.9555	0.00365151	0.00390403	0.354508
GLRX5	IDP.1020	thick	23.7155	0.9869	-0.000380388	0.00328481	0.908419
BNIP2	IDP.1020	thick	55.3453	0.8005	-0.000682805	0.00287162	0.812838
EFHD1	IDP.1020	thick	35.6901	0.9768	0.00264959	0.00277052	0.343406
PPME1	IDP.1020	thick	40.2825	0.9358	0.00301543	0.00248517	0.230471
RASGRF1	IDP.1020	thick	38.9844	0.5251	-6.91317e-05	0.00258036	0.97877
IGFBP1	IDP.1020	thick	12.5898	0.7307	-0.00496983	0.00537418	0.371939
CLGN	IDP.1059	thick	71.7388	0.5328	0.00289042	0.00148997	0.0564191
INHBB	IDP.1059	thick	47.2139	0.7742	-0.00360813	0.00263283	0.176438
TMSB10	IDP.0012	volume	53.2851	0.9948	0.00107947	0.00205968	0.60166
PTPRN2	IDP.0012	volume	38.8021	0.4936	-0.00304468	0.00299664	0.316395
SPARC	IDP.0012	volume	30.8218	0.8789	0.000999597	0.00350024	0.776751
ENTPD2	IDP.0012	volume	40.9228	0.6989	-0.000315539	0.00456131	0.945169
DAAM1	IDP.0012	volume	45.566	0.5185	-0.000797814	0.0046952	0.865869
ANXA5	IDP.0179	volume	48.6113	0.9972	-0.000907312	0.00260161	0.728229
DCTN6	IDP.0179	volume	46.0783	0.9974	-0.00046502	0.00191745	0.809067
TNFRSF21	IDP.0179	volume	42.8666	0.9706	0.000844176	0.0027703	0.761649
SYT1	IDP.0179	volume	15.5701	0.7025	-0.00536313	0.00787758	0.505726
ENPP6	IDP.0179	volume	44.5386	0.9794	-0.00104403	0.00275944	0.706443
NHLRC3	IDP.0179	volume	47.1202	0.3071	-0.00219823	0.00354055	0.538295
PAMR1	IDP.0179	volume	22.2145	0.7893	-0.00965514	0.00586888	0.112458
