# Supplementary material for: Bidirectional causal relationships between plasma proteins, neuroimaging metrics and risk of Alzheimer's disease
Source: J Prev Alzheimers Dis. 2026 Jun 10;13(8):100619. doi: 10.1016/j.tjpad.2026.100619 (PMC13273828; doi:10.1016/j.tjpad.2026.100619)
Supplement: Supplementary file 11 — Supplementary Table 11: Forward MR analysis results (protein to disease). [file mmc11.xlsx]

## Sheet: Sheet1
Note: Causal effects estimated using four two-sample MR methods (Inverse variance weighted, weighted median, weighted mode and MR-Egger), with a clumping P threshold of 5 x 10-6. The significance was primarily determined with Wald test and a two-sided FDR-correted P value < 0.05 was considered significant.
Exposure (Protein)	Outcome	IVs N	Inverse Variance Weighted				Weighted Median				Weighted Mode				MR-Egger				Wald ratio				CAUSE
			Estimate (OR)	95% lower CI	95% upper CI	P value	Estimate (OR)	95% lower CI	95% upper CI	P value	Estimate (OR)	95% lower CI	95% upper CI	P value	Estimate (OR)	95% lower CI	95% upper CI	P value	Estimate (OR)	95% lower CI	95% upper CI	P value	Delta_elpd	SE_delta_elpd	Z	P	FDR
INHBB	AD	63	0.20629	0.186579	0.226001	1.65335e-93	0.21613	0.192593	0.239666	9.44012e-27	0.219909	0.193809	0.246008	2.88623e-61	0.227683	0.202226	0.253139	6.07313e-26	NA	NA	NA	NA	-4.75018	2.25705	-2.1046	0.017663	0.0792001
BTN3A2	AD	72	-0.0450631	-0.0592217	-0.0309045	4.42708e-10	-0.0491269	-0.0660288	-0.032225	1.72814e-07	-0.0549764	-0.0740685	-0.0358843	1.66244e-08	-0.0553098	-0.0729104	-0.0377092	2.62502e-08	NA	NA	NA	NA	-0.70777	2.10333	-0.336499	0.368247	0.436107
IL17RB	AD	67	-0.153563	-0.202396	-0.10473	7.11607e-10	-0.101099	-0.244254	0.0420569	0.163234	-0.133072	-0.207125	-0.0590185	0.00042819	-0.149615	-0.249047	-0.0501839	0.00376895	NA	NA	NA	NA	-4.32723	2.06725	-2.09323	0.0181643	0.0792001
PTPRC	AD	71	-0.155876	-0.206025	-0.105726	1.11446e-09	-0.198869	-0.267367	-0.130371	1.82862e-07	-0.195891	-0.270595	-0.121188	2.75326e-07	-0.191059	-0.262893	-0.119226	1.28487e-06	NA	NA	NA	NA	-1.71322	2.17304	-0.788398	0.215232	0.329017
TMED10	AD	97	0.0833817	0.0561207	0.110643	2.03549e-09	0.0846536	0.0473579	0.121949	1.86664e-05	0.0880303	0.0462792	0.129781	3.58726e-05	0.103348	0.0665145	0.140181	2.36139e-07	NA	NA	NA	NA	-7.02303	2.34089	-3.00015	0.00134921	0.0161906
IGFBP1	AD	69	0.0657609	0.0441029	0.0874189	2.66174e-09	0.0746328	0.0490166	0.100249	1.79334e-07	0.0760852	0.0462093	0.105961	5.98948e-07	0.0801451	0.0511594	0.109131	5.95609e-07	NA	NA	NA	NA	-5.12966	2.45048	-2.09333	0.0181599	0.0792001
PTPRN2	AD	73	0.0775558	0.0448873	0.110224	3.26991e-06	0.0705703	0.0298141	0.111326	0.000935958	0.0725536	0.0273901	0.117717	0.00164012	0.0899835	0.046291	0.133676	0.000106051	NA	NA	NA	NA	-4.75693	2.65178	-1.79386	0.0364177	0.123683
ENTPD2	AD	82	-0.0379904	-0.054852	-0.0211289	1.00519e-05	-0.0446913	-0.0661556	-0.0232269	8.37415e-05	-0.0508768	-0.0747934	-0.0269601	3.05381e-05	-0.0539801	-0.0771183	-0.0308418	1.32856e-05	NA	NA	NA	NA	-3.52467	2.5724	-1.37019	0.0853142	0.19408
DOK1	AD	55	0.0248317	0.0135835	0.0360798	1.5119e-05	0.0264348	0.0144416	0.0384279	4.81572e-05	0.0260324	0.0109326	0.0411322	0.000727294	0.028675	0.0143935	0.0429566	0.000180898	NA	NA	NA	NA	-0.851338	1.21547	-0.700421	0.241832	0.352825
SPARC	AD	54	-0.385777	-0.571818	-0.199736	4.81797e-05	-0.442926	-0.861619	-0.024232	0.0385446	-0.418219	-0.717104	-0.119333	0.00609644	-0.547866	-0.900793	-0.19494	0.00299091	NA	NA	NA	NA	NA	NA	NA	NA	NA
