# Supplementary material for: Bidirectional causal relationships between plasma proteins, neuroimaging metrics and risk of Alzheimer's disease
Source: J Prev Alzheimers Dis. 2026 Jun 10;13(8):100619. doi: 10.1016/j.tjpad.2026.100619 (PMC13273828; doi:10.1016/j.tjpad.2026.100619)
Supplement: Supplementary file 12 — Supplementary Table 12: Pleiotropy assessment for the significant results of forward MR analyses (protein to disease). [file mmc12.xlsx]

## Sheet: Sheet1
Note: MR results with a clumping P threshold of 5 x 10-6. The significance was determiend with t-test and global test, with a two-sided P value < 0.05 considered nominal significance.
Exposure	Outcome	MR-PRESSO global test		MR-Egger intercept
		Observed RSS	P value	Effect size	SE	P value
INHBB	AD	29.8641	0.8194	-0.00871455	0.00321657	0.0104844
BTN3A2	AD	38.8095	0.5508	0.00855228	0.00338512	0.0159312
IL17RB	AD	48.5356	0.4693	0.00993101	0.0043249	0.026598
PTPRC	AD	59.0048	0.982	0.00245028	0.00110759	0.0297639
TMED10	AD	38.3259	0.9671	-0.00124889	0.00136959	0.365967
IGFBP1	AD	37.5386	0.9733	0.0145187	0.0114357	0.209774
PTPRN2	AD	84.952	0.4609	0.00213852	0.0035783	0.55175
ENTPD2	AD	79.5017	0.9585	0.00719342	0.00349888	0.0423954
DOK1	AD	33.0947	0.9233	0.00364528	0.00427709	0.398781
SPARC	AD	3.25096	0.641	0.0892943	0.12512	0.549474
