# Supplementary material for: Bidirectional causal relationships between plasma proteins, neuroimaging metrics and risk of Alzheimer's disease
Source: J Prev Alzheimers Dis. 2026 Jun 10;13(8):100619. doi: 10.1016/j.tjpad.2026.100619 (PMC13273828; doi:10.1016/j.tjpad.2026.100619)
Supplement: Supplementary file 13 — Supplementary Table 13: Reverse MR analysis results (disease to protein). [file mmc13.xlsx]

## Sheet: Sheet1
Note: Causal effects estimated using four two-sample MR methods (Inverse variance weighted, weighted median, weighted mode and MR-Egger), with a clumping P threshold of 5 x 10-8. The significance was primarily determined with Wald test and a two-sided FDR-correted P value < 0.05 was considered significant.
Exposure (Disorder)	Outcome (Protein)	IVs N	Inverse Variance Weighted				Weighted Median				Weighted Mode				MR-Egger				Wald ratio
			Estimate (OR)	95% lower CI	95% upper CI	P value	Estimate (OR)	95% lower CI	95% upper CI	P value	Estimate (OR)	95% lower CI	95% upper CI	P value	Estimate (OR)	95% lower CI	95% upper CI	P value	Estimate (OR)	95% lower CI	95% upper CI	P value
AD	INHBB	11	-0.07337	-0.09009	-0.05665	8e-18	-0.07572	-0.10233	-0.04912	8.45e-05	-0.0723	-0.09426	-0.05033	1.11e-10	-0.09367	-0.13447	-0.05287	0.000569	NA	NA	NA	NA
AD	IL17RB	6	-0.10164	-0.13023	-0.07305	3.22e-12	-0.10722	-0.16538	-0.04905	0.005157	-0.10447	-0.14233	-0.06662	6.34e-08	-0.03126	-0.24956	0.187046	0.711258	NA	NA	NA	NA
AD	PTPRC	16	-0.03379	-0.05	-0.01759	4.37e-05	-0.03942	-0.06808	-0.01076	0.010317	-0.03343	-0.05572	-0.01114	0.003291	-0.04184	-0.08441	0.000722	0.053496	NA	NA	NA	NA
AD	BTN3A2	27	-0.03076	-0.04671	-0.01482	0.000156	-0.04758	-0.07434	-0.02083	0.00114	-0.04772	-0.06999	-0.02545	2.66e-05	-0.03264	-0.06441	-0.00087	0.044459	NA	NA	NA	NA
AD	ENTPD2	9	0.069372	0.028513	0.110231	0.000875	0.045181	-0.04652	0.136886	0.288793	0.051362	-0.00119	0.103914	0.055414	-0.01863	-0.31554	0.278275	0.886218	NA	NA	NA	NA
