# Supplementary material for: Bidirectional causal relationships between plasma proteins, neuroimaging metrics and risk of Alzheimer's disease
Source: J Prev Alzheimers Dis. 2026 Jun 10;13(8):100619. doi: 10.1016/j.tjpad.2026.100619 (PMC13273828; doi:10.1016/j.tjpad.2026.100619)
Supplement: Supplementary file 14 — Supplementary Table 14: Pleiotropy assessment for the significant results of reverse MR analyses (disease to protein). [file mmc14.xlsx]

## Sheet: Sheet1
Note: MR results with a clumping P threshold of 5 x 10-8. The significance was determiend with t-test and global test, with a two-sided P value < 0.05 considered nominal significance.
Exposure	Outcome	MR-PRESSO global test		MR-Egger intercept
		Observed RSS	P value	Effect size	SE	P value
AD	INHBB			0.0106877	0.00852536	0.238492
AD	IL17RB			-0.0287646	0.0315583	0.413608
AD	PTPRC			0.00302863	0.00678545	0.662177
AD	BTN3A2			0.0010826	0.003681	0.771013
AD	ENTPD2			0.00434101	0.00710072	0.551511
