# Supplementary material for: Bidirectional causal relationships between plasma proteins, neuroimaging metrics and risk of Alzheimer's disease
Source: J Prev Alzheimers Dis. 2026 Jun 10;13(8):100619. doi: 10.1016/j.tjpad.2026.100619 (PMC13273828; doi:10.1016/j.tjpad.2026.100619)
Supplement: Supplementary file 15 — Supplementary Table 15. Statistics for Mediation analysis. [file mmc15.xlsx]

## Sheet: Sheet1
The significance of the paths were examined with bootstrapping and t-test, with a two-sided P value < 0.05 was considered nominal significance.
Protein	Path_a coef	Path_a pvalue	Path_b coef	Path_b pvalue	Path_c coef	Path_c pvalue	Path_cp coef	Path_cp pvalue	Path_ab coef	Path_ab pvalue	Proportation mediated	Neuroimaging latent mediator (loading)	Neuroimaging latent mediator (Modlaity)	phenotype
INHBB	0.044	<0.001	-0.231	<0.001	-0.026	0.013	-0.011	0.472	-0.044	0.029	0.45	Thickness of the right entorhinal cortex	thick	AD
IL17RB	0.047	<0.001	-0.276	<0.001	-0.031	0.001	-0.029	0.068	-0.013	0.024	0.53	Cortical surface area of the left entorhinal cortex	area	AD
PTPRC	0.069	<0.001	-0.102	<0.001	-0.039	0.008	-0.032	0.086	-0.009	0.008	0.67	FA in the right cingulum cingulate gyrus part	DTIFA	AD
BTN3A2	0.045	<0.001	-0.214	<0.001	-0.033	0.001	-0.039	0.034	-0.023	0.001	0.47	MD in the fornix	DTIMD	AD
ENTPD2	0.052	<0.001	-0.372	<0.001	-0.028	0.014	-0.014	0.317	-0.022	<0.001	0.61	Volume of the right thalamus	volume	AD
